# Supplementary material for: Integrative analysis of genome-wide association studies of polyphenols in apple fruits identifies the MdDof2.4-MdPAT10 module that promotes procyanidin accumulation
Source: Hortic Res. 2024 Dec 12;12(3):uhae349. doi: 10.1093/hr/uhae349 (PMC11890028; doi:10.1093/hr/uhae349)
Supplement: Web_Material_uhae349 [file web_material_uhae349.zip]

Archive with 2 entries (2 files):
- 12.SupplementalFigues.Revised.20241201.pdf
- 13.SupplementalTables.Revised.20241201.xlsx
