# Supplementary material for: Integrative analysis of genome-wide association studies of polyphenols in apple fruits identifies the MdDof2.4-MdPAT10 module that promotes procyanidin accumulation
Source: Hortic Res. 2024 Dec 12;12(3):uhae349. doi: 10.1093/hr/uhae349 (PMC11890028; doi:10.1093/hr/uhae349)
Supplement: Web_Material_uhae349 [file web_material_uhae349.zip › 13.SupplementalTables.Revised.20241201.xlsx]

## Sheet: Catalog
Supplemental Tables for
	Integrative Analysis of Genome-wide Association Studies of Polyphenols in Apple Fruits Identifies the MdDof2.4-MdPAT10 Module That Promotes Procyanidin Accumulation
	Table S1. Summary of 134 Malus accessions in this study.
	Table S2. Summary of 15 phenotypical data for the polyphenol traits in the study.
	Table S3. Summary of SNP distribution in genome for all accessions.
	Table S4. List of the associated SNPs and genes for different traits of polyphenol content.
	Table S5. List of predicted binding sites for transcription factors on the MdPAT10 promoter by the PlantRegMap website.
	Table S6. List of primers used in this study.

## Sheet: Table S1
Table S1. Summary of 134 Malus accessions in this study.
Sample ID	Name	Species	Group	SRA accession	Coverage (×)
1	Hua Hong	M. × asiatica	Hybrid	SAMN19091591	12.7914
6	Ping Ding Hai Tang	M. × micromalus	Hybrid	SAMN19091459	24.9174
14	Jian Zui Lin Qin	M. mellana	Hybrid	SAMN19091433	25.0092
15	Xi Fu Hai Tang	M. × micromalus	Hybrid	SAMN19091453	27.0557
16	Wu Qi Qiu Zi	M. prunifolia	Wild	SAMN19091487	11.9029
17	De Qin Hai Tang	M. sikkimensis	Wild	SAMN19091404	18.1643
18	Dong Hong Guo	M. prunifolia	Wild	SAMN19091455	32.1207
19	Huang Hai Tang	Unknown	Hybrid	SAMN19091417	23.2055
20	Hai Hong	M. prunifolia	Wild	SAMN19091463	16.1834
23	Teng Chong San Ye Hai Tang	M. sieboldii	Wild	SAMN19091382	15.0976
29	Xiao Jin Hai Tang	M. xiaojinensis	Wild	SAMN19091403	19.3378
30	He Bei Re Gun Zi	M. prunifolia	Wild	SAMN19091426	18.1699
32	Ying Ye Hai Tang	M. cerasifolia	Wild	SAMN19091413	18.393
33	Bao De Hai Hong	M. prunifolia	Wild	SAMN19091457	23.4879
40	Ya Jiang Bian Ye	M. toringoides	Wild	SAMN19091383	21.3636
43	Bian Ye Hai Tang	M. toringoides	Wild	SAMN19091384	20.2043
46	Ba Leng Hai Tang	M. × robusta	Hybrid	SAMN19091444	12.6124
49	Cang Jiang Hai Tang	M. ombrophila	Wild	SAMN19091376	10.1763
50	Florentina	M. florentina	Wild	SAMN19091373	24.7917
51	Bian Guo Hai Tang	M. × platycarpa	Hybrid	SAMN19091449	18.0258
53	Coronaria	M. coronaria	Wild	SAMN19091450	12.4042
55	Hong Tai Ping	Unknown	Hybrid	SAMN19091438	15.0005
57	Tian Bin Zi	M. × asiatica	Hybrid	SAMN19091452	21.8734
75	Hong Rou 2	M. sieversii f. niedzwetzkyana	M. sieversii	SAMN19091510	22.597
77	Simcoe	M. × adstringens	Hybrid	SAMN19091478	19.0998
78	Robinson	Unknown	Hybrid	SAMN19091411	14.3453
79	Kobendza	M. × purpurea	Hybrid	SAMN19091415	16.5588
90	Hai Hong Guo	M. × micromalus	Hybrid	SAMN19091462	19.1858
95	paradisiaca Acrosanguinea	Unknown	Hybrid	SAMN19091481	13.1956
97	Niedzwetzkyana	M. sieversii f. niedzwetzkyana	M. sieversii	SAMN19091501	12.3058
101	Fusca	M. fusca	Wild	SAMN19091386	13.429
102	Sylvestris	M. sylvestris	Wild	SAMN19091454	14.8689
104	Sieversii2	M. sieversii	M. sieversii	SAMN19091528	14.6084
105	Sieversii32	M. sieversii	M. sieversii	SAMN19091520	11.4609
107	Sieversii4	M. sieversii	M. sieversii	SAMN19091543	16.3197
108	Sieversii5	M. sieversii	M. sieversii	SAMN19091541	18.5344
109	Sieversii6	M. sieversii	M. sieversii	SAMN19091529	16.2061
110	Sieversii7	M. sieversii	M. sieversii	SAMN19091539	14.8432
112	Sieversii9	M. sieversii	M. sieversii	SAMN19091548	9.21437
113	Sieversii10	M. sieversii	M. sieversii	SAMN19091536	14.2957
114	Sieversii11	M. sieversii	M. sieversii	SAMN19091532	15.4815
115	Sieversii12	M. sieversii	M. sieversii	SAMN19091531	15.8667
119	Sieversii16	M. sieversii	M. sieversii	SAMN19091526	19.2288
120	Sieversii17	M. sieversii	M. sieversii	SAMN19091527	25.7853
123	Sieversii20	M. sieversii	M. sieversii	SAMN19091545	14.8881
129	Sieversii23	M. sieversii	M. sieversii	SAMN19091521	49.3176
131	Sieversii25	M. sieversii	M. sieversii	SAMN19091540	14.5484
132	Sieversii26	M. sieversii	M. sieversii	SAMN19091525	15.9692
133	Sieversii27	M. sieversii	M. sieversii	SAMN19091519	22.7931
134	Sieversii28	M. sieversii	M. sieversii	SAMN19091533	18.6455
139	JM7	Unknown	Hybrid	SAMN19091464	14.0442
141	SH2	Unknown	Hybrid	SAMN19091439	21.3258
147	R8	Unknown	Hybrid	SAMN19091422	34.5699
148	R7	Unknown	Hybrid	SAMN19091421	5.05591
150	R4	Unknown	Hybrid	SAMN19091428	20.519
152	R20	Unknown	Hybrid	SAMN19091427	21.0923
153	R2	Unknown	Hybrid	SAMN19091429	18.1285
157	Xin Jiang Ye Ping Guo	M. sieversii	M. sieversii	SAMN19091495	22.5325
159	Huo Cheng Bai Guo Zi	M. sieversii	M. sieversii	SAMN19091516	24.9918
160	Zhong Shu Hong Guo Zi	M. sieversii	M. sieversii	SAMN19091498	21.9022
161	Ye Ping Guo 5	M. sieversii	M. sieversii	SAMN19091496	21.8794
164	Huo Cheng Ye Ping Guo	M. sieversii	M. sieversii	SAMN19091517	26.1281
166	Dong Bai guo	Unknown	Hybrid	SAMN19091492	17.1038
167	Dong Hong Hai Tang	Unknown	Hybrid	SAMN19091456	12.9706
171	Budagovsky57-233	Unknown	Hybrid	SAMN19091471	21.9749
173	Hong Rou O	M. sieversii f. niedzwetzkyana	M. sieversii	SAMN19091508	17.378
174	Slocan	M. sieversii f. niedzwetzkyana	M. sieversii	SAMN19091504	19.0096
179	Manito	M. sieversii f. niedzwetzkyana	M. sieversii	SAMN19091503	13.1153
181	Hong Rou E	M. sieversii f. niedzwetzkyana	M. sieversii	SAMN19091507	16.6857
185	Dawsoniana	M. × dawsoniana	Hybrid	SAMN19091448	10.0977
187	Brevipes	M. brevipes	Wild	SAMN19091416	18.9469
188	Arnoldiana	M. arnoldiana	Wild	SAMN19091410	16.8296
189	Hartwigii	M. hartwigii	Wild	SAMN19091412	25.6
193	Orthocarpa	M. orthocarpa	Wild	SAMN19091414	15.3214
194	Bhutanica	M. bhutanica	Wild	SAMN19091447	28.0354
203	Persicifolia	M. × robusta	Hybrid	SAMN19091424	22.4285
A10	Honeycrisp	M. domestica	Cultivar	SAMN19091647	17.8469
A11	Gale Gala	M. domestica	Cultivar	SAMN19091627	31.249
A13	Zao Hong Xia	M. domestica	Cultivar	SAMN19091582	18.8452
A16	GS58	M. domestica	Cultivar	SAMN19091626	27.3305
A2	Blue Pearman	M. domestica	Cultivar	SAMN19091579	16.5013
A23	Pinova	M. domestica	Cultivar	SAMN19091644	15.3853
A26	Ryoka	M. domestica	Cultivar	SAMN19091599	19.9837
A27	Qin Yang	M. domestica	Cultivar	SAMN19091583	15.2021
A28	Fu Hong Zao Ga	M. domestica	Cultivar	SAMN19091630	18.3801
A32	NaganofujiNo.2	M. domestica	Cultivar	SAMN19091607	13.8197
A34	Pink Lady	M. domestica	Cultivar	SAMN19091624	15.5915
A36	Pacific Rose	M. domestica	Cultivar	SAMN19091636	20.2654
A37	Ralls	M. domestica	Cultivar	SAMN19091598	12.6702
A38	Mutsu	M. domestica	Cultivar	SAMN19091645	20.2525
A39	Qin Guan	M. domestica	Cultivar	SAMN19091662	14.5651
A42	Han Fu	M. domestica	Cultivar	SAMN19091558	12.7412
A45	Tsugaru	M. domestica	Cultivar	SAMN19091656	17.485
A5	Pound Sweet	M. domestica	Cultivar	SAMN19091564	18.2412
A53	New Jonagold	M. domestica	Cultivar	SAMN19091658	25.8288
A6	Northfield Beauty	M. domestica	Cultivar	SAMN19091568	21.0014
A8	Arkansasblack	M. domestica	Cultivar	SAMN19091570	15.9691
A9	Redcord	M. domestica	Cultivar	SAMN19091559	17.0442
B14	Fuji Champion	M. domestica	Cultivar	SAMN19091610	14.9861
C12	Senshu	M. domestica	Cultivar	SAMN19091605	18.5718
C20	ZE	M. domestica	Cultivar	SAMN19091556	20.0014
C23	Wealthy	M. domestica	Cultivar	SAMN19091588	13.0507
C38	Florina	M. domestica	Cultivar	SAMN19091615	10.0211
C41	Su	M. domestica	Cultivar	SAMN19091642	14.1562
C5	Roho3615	M. domestica	Cultivar	SAMN19091643	16.9021
C6	Morning Mist	M. domestica	Cultivar	SAMN19091609	18.8575
Ce1	Ce1	M. domestica	Cultivar	SAMN19091646	24.7578
Ce2	Ce2	M. domestica	Cultivar	SAMN19091554	13.7566
E10	Rosy Glow	M. domestica	Cultivar	SAMN19091623	15.3096
E16	Kiku	M. domestica	Cultivar	SAMN19091612	12.3226
E17	Spike	M. domestica	Cultivar	SAMN19091611	17.4076
E18	Idared	M. domestica	Cultivar	SAMN19091616	24.3169
E19	Early red one	M. domestica	Cultivar	SAMN19091593	23.1932
E2	Kanzi	M. domestica	Cultivar	SAMN19091589	12.8533
E20	Chanterler	M. domestica	Cultivar	SAMN19091666	11.6343
E21	Sundowner	M. domestica	Cultivar	SAMN19091622	17.4394
E24	Daitron	M. domestica	Cultivar	SAMN19091661	19.9478
E27	Challenger	M. domestica	Cultivar	SAMN19091620	20.3247
E3	JA	M. domestica	Cultivar	SAMN19091587	26.5991
E4	Modi	M. domestica	Cultivar	SAMN19091581	19.9331
E6	Rubens	M. domestica	Cultivar	SAMN19091637	24.8107
E7	Ariane	M. domestica	Cultivar	SAMN19091614	25.1476
E8	Ambrosia	M. domestica	Cultivar	SAMN19091590	25.7004
G10	Soulardii	M. × soulardii	Hybrid	SAMN19091665	15.9243
G8	Zhaojiaoensis	M. zhaojiaoensis	Wild	SAMN19091374	21.8702
G9	Toringo	M. toringo	Wild	SAMN19091442	18.7943
H3	H3	M. sieversii f. niedzwetzkyana	M. sieversii	SAMN19091505	20.4406
HX1	Hong Xun No.1	M. sieversii f. niedzwetzkyana	M. sieversii	SAMN19091499	18.1573
NY1	N1	M. domestica	Cultivar	SAMN19091651	9.88501
NY2	N2	M. domestica	Cultivar	SAMN19091652	22.1188
O13	Gloster69	M. domestica	Cultivar	SAMN19091618	23.4232
P6	K296	M. domestica	Cultivar	SAMN19091562	23.0538
X4	Xin4	M. sieversii f. niedzwetzkyana	M. sieversii	SAMN19091494	17.7
Z4	Jude-line	M. domestica	Cultivar	SAMN19091659	9.53118

## Sheet: Table S2
Table S2. Summary of 15 phenotypical data for the polyphenol traits in the study.
Trait		Mean	SD	Median	Min	Max	CV
Catechin	CT	315342	493266	138202	770.866	2.92107e+06	1.63222
Epicatechin	ECT	900999	987791	395809	26532	4.81362e+06	1.19216
Procyanidin B1	PCB1	326861	372078	222377	6852.31	2.5881e+06	1.23739
Procyanidin B2	PCB2	4.57335e+06	4.86199e+06	2.42502e+06	208881	2.23017e+07	1.15987
Apigenin 7-glucoside	API7G	1.95004e+07	4.46157e+07	5.52311e+06	1.08489e+06	3.24095e+08	2.18782
Rutin	RT	16337.7	70907.5	1184.33	28.4243	576059	3.833
Quercetin	QT	2977.54	8135.33	1702.61	1508.01	85913.2	2.6913
Hyperin	HN	145118	326265	24599.1	3336.37	2.17516e+06	2.02746
Astragalin	AG	1836.74	4125.98	441.171	2.20463	31132.8	2.04529
Prunin	PN	1571.46	4207.94	323.212	2.38784	35037.3	2.48797
Chlorogenic acid	CGA	625557	377186	625920	1432.98	1.63768e+06	0.609073
Ferulic acid	FA	1181.34	2021.91	514.449	1.78345	15324.4	1.72333
phloridzin	PZ	549598	570660	399998	34723	3.9863e+06	1.00578
Methyl gallate	MG	733.788	207.577	693.939	630.77	2671.15	0.272119
Isorhamnetin 3-O neohesperidoside	I3ON	138.471	117.344	122.895	108.604	1366.87	0.815235

## Sheet: Table S3
Table S3. Summary of SNP distribution in genome for all accessions.
Total SNPs	exonic	intronic	intergenic	splicing	upstream	upstream;downstream	downstream	UTR3	UTR5	ncRNA_exonic	ncRNA_intronic	ncRNA_splicing
10987271	756775	1176753	7402214	2636	662421	88054	572935	185549	1,010,66	13039	25665	164

## Sheet: Table S4
Table S4. List of the associated SNPs and genes for different traits of polyphenol content.
Trait	Chromosome	Position	Distribution	p	-log10(p)	Major allele	Minor allele	Candidate genes
Catechin (CT)	Chr01	21554771	intergenic	2.09e-08	7.67985	C	A	MD01G1103300,MD01G1103400
Catechin (CT)	Chr03	11785128	upstream	2.29e-08	7.64016	G	A	MD03G1124900
Catechin (CT)	Chr03	14749502	intergenic	7.84e-08	7.10568	A	T	MD03G1140400,MD03G1140500
Catechin (CT)	Chr04	2589849	intergenic	8.59e-08	7.06601	G	A	MD04G1021900,MD04G1022000
Catechin (CT)	Chr04	5768112	intergenic	6.72e-08	7.17263	C	T	MD04G1049200,MD04G1049300
Catechin (CT)	Chr04	26344817	exonic	9.34e-08	7.02965	A	C	MD04G1172000
Catechin (CT)	Chr05	44582280	intronic	6.2e-08	7.20761	G	T	MD05G1316600
Catechin (CT)	Chr05	45885998	exonic	1.24e-08	7.90658	T	C	MD05G1337000
Catechin (CT)	Chr10	21340215	intergenic	2.6e-08	7.58503	A	G	MD10G1132300,MD10G1132400
Catechin (CT)	Chr10	24825975	exonic	1.1e-07	6.95861	G	C	MD10G1158500
Catechin (CT)	Chr12	26790979	intergenic	4.4e-08	7.35655	C	T	MD12G1186200,MD12G1186300
Catechin (CT)	Chr12	30216045	intergenic	1.61e-09	8.79317	G	A	MD12G1226400,MD12G1226500
Catechin (CT)	Chr12	32222982	exonic	9.74e-08	7.01144	G	A	MD12G1253400
Catechin (CT)	Chr13	5884634	intergenic	1.15e-08	7.9393	G	A	MD13G1083700,MD13G1084100
Catechin (CT)	Chr13	40040402	intergenic	2.29e-09	8.64016	T	G	MD13G1281000,MD13G1281700
Catechin (CT)	Chr14	4829824	intergenic	1.11e-07	6.95468	C	T	MD14G1050300,MD14G1050400
Catechin (CT)	Chr14	6115543	intergenic	9.09e-08	7.04144	T	C	MD14G1059100,MD14G1059200
Catechin (CT)	Chr16	837078	upstream	4.93e-08	7.30715	A	G	MD16G1011000
Catechin (CT)	Chr16	842951	downstream	1.6e-07	6.79588	G	A	MD16G1011100
Catechin (CT)	Chr16	1858691	intronic	5.79e-08	7.23732	G	T	MD16G1026100
Catechin (CT)	Chr16	1877394	upstream	4.37e-08	7.35952	C	T	MD16G1026400
Catechin (CT)	Chr16	1877482	upstream	4.1e-08	7.38722	T	C	MD16G1026400
Catechin (CT)	Chr16	1894491	intergenic	6.45e-09	8.19044	G	A	MD16G1026700,MD16G1026800
Catechin (CT)	Chr16	1903969	intronic	7.17e-08	7.14448	G	A	MD16G1027000
Catechin (CT)	Chr16	1912184	intronic	1.43e-07	6.84466	C	G	MD16G1027100
Catechin (CT)	Chr16	2490894	downstream	4.6e-08	7.33724	A	T	MD16G1034900,MD16G1035000
Catechin (CT)	Chr16	4295356	intergenic	1.79e-07	6.74715	T	C	MD16G1059600,MD16G1059700
Catechin (CT)	Chr16	8672732	intergenic	8.02e-08	7.09583	T	C	MD16G1120800,MD16G1120900
Catechin (CT)	Chr16	34545750	intergenic	2.15e-08	7.66756	A	G	MD16G1268200,MD16G1268400
Catechin (CT)	Chr16	38580219	intergenic	7.36e-08	7.13312	C	T	MD16G1282500,MD16G1282700
Epicatechin (ECT)	Chr02	11933209	exonic	1.33045e-07	6.876	C	T	MD02G1143700
Epicatechin (ECT)	Chr09	5720628	intergenic	2.9207e-08	7.53451	A	C	MD09G1081200,MD09G1081300
Epicatechin (ECT)	Chr09	6162615	exonic	3.05952e-08	7.51435	G	T	MD09G1086200
Epicatechin (ECT)	Chr09	6166283	intronic	1.47054e-09	8.83252	T	C	MD09G1086200
Epicatechin (ECT)	Chr09	6166305	intronic	1.37502e-08	7.86169	G	A	MD09G1086200
Epicatechin (ECT)	Chr09	6460907	intergenic	8.66206e-08	7.06238	C	A	MD09G1088500,MD09G1088700
Epicatechin (ECT)	Chr10	18598263	downstream	6.32865e-08	7.19869	T	G	MD10G1112400
Epicatechin (ECT)	Chr12	26029108	downstream	1.4577e-07	6.83633	G	A	MD12G1180400
Epicatechin (ECT)	Chr15	19343501	intronic	1.17419e-07	6.93026	T	G	MD15G1235400
Epicatechin (ECT)	Chr15	19361005	exonic	7.02586e-08	7.1533	C	G	MD15G1235500
Epicatechin (ECT)	Chr15	19373179	downstream	8.93057e-09	8.04912	A	G	MD15G1235600
Epicatechin (ECT)	Chr16	1707460	intergenic	1.7127e-07	6.76632	A	G	MD16G1023300,MD16G1023400
Epicatechin (ECT)	Chr16	1883495	UTR3	1.65132e-07	6.78217	A	T	MD16G1026600
Epicatechin (ECT)	Chr16	1944480	intronic	1.83239e-08	7.73698	G	T	MD16G1027600
Epicatechin (ECT)	Chr16	1996557	upstream	1.62418e-07	6.78937	T	A	MD16G1028200
Epicatechin (ECT)	Chr16	2039802	UTR3	3.13895e-08	7.50322	T	A	MD16G1028600
Epicatechin (ECT)	Chr16	2053998	intergenic	4.1317e-08	7.38387	A	G	MD16G1028900,MD16G1029000
Epicatechin (ECT)	Chr16	2073965	UTR5	1.36596e-08	7.86456	G	T	MD16G1029100
Epicatechin (ECT)	Chr16	2107668	upstream	1.08879e-07	6.96306	T	C	MD16G1029400,MD16G1029500
Epicatechin (ECT)	Chr16	2109361	intronic	8.39352e-09	8.07606	A	G	MD16G1029500
Epicatechin (ECT)	Chr16	2117385	intergenic	1.13854e-07	6.94365	C	A	MD16G1029500,MD16G1029600
Epicatechin (ECT)	Chr16	2126685	intronic	1.52815e-08	7.81583	G	A	MD16G1029600
Epicatechin (ECT)	Chr16	2162469	intronic	4.72587e-08	7.32552	C	A	MD16G1030200
Epicatechin (ECT)	Chr16	2166286	UTR3	1.28084e-07	6.89251	A	C	MD16G1030300
Epicatechin (ECT)	Chr16	2212767	intronic	1.53266e-07	6.81455	A	C	MD16G1031000
Epicatechin (ECT)	Chr16	2213381	exonic	5.41804e-08	7.26616	A	G	MD16G1031000
Epicatechin (ECT)	Chr16	2490880	downstream	2.90221e-08	7.53727	G	C	MD16G1034900,MD16G1035000
Epicatechin (ECT)	Chr16	2492152	intronic	1.34083e-07	6.87263	T	C	MD16G1035000
Epicatechin (ECT)	Chr16	2557985	intergenic	1.49921e-08	7.82414	A	T	MD16G1035500,MD16G1035600
Epicatechin (ECT)	Chr16	2570351	intergenic	1.49723e-07	6.82471	A	G	MD16G1035700,MD16G1035800
Epicatechin (ECT)	Chr16	2587072	upstream	4.00472e-08	7.39743	G	A	MD16G1035800
Epicatechin (ECT)	Chr16	2622196	exonic	1.10282e-07	6.9575	C	A	MD16G1036400
Epicatechin (ECT)	Chr16	2676856	exonic	2.62486e-08	7.58089	T	C	MD16G1037200
Epicatechin (ECT)	Chr16	2682749	intergenic	2.99703e-08	7.52331	C	A	MD16G1037200,MD16G1037300
Epicatechin (ECT)	Chr16	2812021	intronic	4.05285e-08	7.39224	C	T	MD16G1039600
Epicatechin (ECT)	Chr16	2933913	intergenic	1.33511e-07	6.87448	T	A	MD16G1041600,MD16G1041700
Epicatechin (ECT)	Chr16	2953969	intronic	2.98368e-08	7.52525	T	C	MD16G1041900
Epicatechin (ECT)	Chr16	2954257	intronic	2.07109e-08	7.6838	G	A	MD16G1041900
Epicatechin (ECT)	Chr16	2957438	UTR3	1.06874e-08	7.97113	C	T	MD16G1041900
Epicatechin (ECT)	Chr16	2997287	intronic	5.01656e-09	8.29959	A	G	MD16G1042300
Epicatechin (ECT)	Chr16	3040262	intronic	1.6226e-07	6.78979	G	A	MD16G1043100
Epicatechin (ECT)	Chr16	3071117	exonic	1.6124e-07	6.79253	T	G	MD16G1043700
Epicatechin (ECT)	Chr16	3071538	exonic	1.152e-08	7.93855	T	C	MD16G1043700
Epicatechin (ECT)	Chr16	3112134	intronic	8.35501e-09	8.07805	T	A	MD16G1043900
Epicatechin (ECT)	Chr16	3149680	UTR3	1.13252e-08	7.94595	T	A	MD16G1044400
Epicatechin (ECT)	Chr16	3150856	upstream;downstream	1.67552e-07	6.77585	G	A	MD16G1044600,MD16G1044400
Epicatechin (ECT)	Chr16	3169590	exonic	7.59056e-09	8.11973	C	T	MD16G1045100
Epicatechin (ECT)	Chr16	3178573	UTR5	2.20159e-09	8.65726	T	A	MD16G1045300
Epicatechin (ECT)	Chr16	3212753	intronic	3.54919e-08	7.44987	T	C	MD16G1046200
Epicatechin (ECT)	Chr16	3334171	intergenic	1.52782e-07	6.81593	T	A	MD16G1047700,MD16G1047800
Epicatechin (ECT)	Chr16	3376998	exonic	1.49966e-07	6.82401	C	A	MD16G1048300
Epicatechin (ECT)	Chr16	3411908	downstream	1.58552e-07	6.79983	T	C	MD16G1048600
Epicatechin (ECT)	Chr16	3414119	intronic	4.1887e-08	7.37792	T	C	MD16G1048600
Epicatechin (ECT)	Chr16	3455183	intergenic	1.11484e-07	6.95279	G	C	MD16G1049000,MD16G1049100
Epicatechin (ECT)	Chr16	3476951	intergenic	3.21378e-08	7.49298	C	A	MD16G1049100,MD16G1049300
Epicatechin (ECT)	Chr16	3483437	UTR5	9.35676e-09	8.02887	T	G	MD16G1049500
Epicatechin (ECT)	Chr16	3487819	intronic	1.96896e-08	7.70576	A	G	MD16G1049600
Epicatechin (ECT)	Chr16	3488559	intronic	5.73443e-09	8.24151	A	T	MD16G1049600
Epicatechin (ECT)	Chr16	3494010	intronic	5.18789e-09	8.28501	T	A	MD16G1049700
Epicatechin (ECT)	Chr16	3500209	exonic	7.65486e-09	8.11606	G	T	MD16G1049800
Epicatechin (ECT)	Chr16	3508262	intergenic	9.47596e-08	7.02338	C	T	MD16G1049900,MD16G1050000
Epicatechin (ECT)	Chr16	3509588	intergenic	5.16487e-08	7.28694	G	A	MD16G1049900,MD16G1050000
Epicatechin (ECT)	Chr16	3584414	intergenic	1.01818e-09	8.99218	G	A	MD16G1050300,MD16G1050400
Epicatechin (ECT)	Chr16	3584538	intergenic	1.37847e-07	6.8606	T	A	MD16G1050300,MD16G1050400
Epicatechin (ECT)	Chr16	3584929	intergenic	1.25665e-07	6.90078	G	A	MD16G1050300,MD16G1050400
Epicatechin (ECT)	Chr16	3611523	exonic	3.47473e-08	7.45908	C	T	MD16G1050500
Epicatechin (ECT)	Chr16	3623668	intergenic	1.62461e-07	6.78925	A	G	MD16G1050700,MD16G1050800
Epicatechin (ECT)	Chr16	3629148	intronic	6.69959e-10	9.17395	A	G	MD16G1050800
Epicatechin (ECT)	Chr16	3629594	intronic	1.43014e-11	10.8446	G	C	MD16G1050800
Epicatechin (ECT)	Chr16	3630482	exonic	1.4308e-09	8.84442	A	G	MD16G1050800
Epicatechin (ECT)	Chr16	3638568	intronic	1.1828e-07	6.92709	C	T	MD16G1051000
Epicatechin (ECT)	Chr16	3638781	intronic	1.03475e-08	7.98516	C	T	MD16G1051000
Epicatechin (ECT)	Chr16	3638958	exonic	7.56858e-09	8.12099	T	G	MD16G1051000
Epicatechin (ECT)	Chr16	3639185	exonic	9.11357e-08	7.04031	C	T	MD16G1051000
Epicatechin (ECT)	Chr16	3674880	intronic	1.63288e-08	7.78705	G	A	MD16G1051400
Epicatechin (ECT)	Chr16	3689404	downstream	3.35318e-08	7.47454	C	T	MD16G1051600
Epicatechin (ECT)	Chr16	3691786	intergenic	1.81538e-07	6.74103	G	A	MD16G1051600,MD16G1051700
Epicatechin (ECT)	Chr16	3691862	intergenic	5.18218e-08	7.28549	G	A	MD16G1051600,MD16G1051700
Epicatechin (ECT)	Chr16	3692347	intergenic	2.27275e-08	7.64345	T	C	MD16G1051600,MD16G1051700
Epicatechin (ECT)	Chr16	3694643	intronic	2.16802e-10	9.66394	T	A	MD16G1051700
Epicatechin (ECT)	Chr16	3696475	intronic	6.67719e-08	7.17541	G	C	MD16G1051700
Epicatechin (ECT)	Chr16	3706868	intronic	1.05804e-07	6.9755	T	A	MD16G1051800
Epicatechin (ECT)	Chr16	3707114	exonic	1.19325e-08	7.92327	G	A	MD16G1051800
Epicatechin (ECT)	Chr16	3709783	intronic	6.91332e-08	7.16031	T	C	MD16G1051900
Epicatechin (ECT)	Chr16	3709799	intronic	1.54435e-07	6.81126	C	T	MD16G1051900
Epicatechin (ECT)	Chr16	3711203	intronic	9.59686e-08	7.01787	A	G	MD16G1051900
Epicatechin (ECT)	Chr16	3720809	intronic	2.67875e-08	7.57207	C	T	MD16G1052000
Epicatechin (ECT)	Chr17	28314755	intergenic	9.14484e-08	7.03882	C	T	MD17G1234200,MD17G1234300
Procyanidin B1 (PCB1)	Chr05	47317968	upstream	1.17298e-07	6.93071	T	C	MD05G1357400
Procyanidin B1 (PCB1)	Chr10	1285117	intronic	1.59725e-07	6.79663	C	A	MD10G1008800
Procyanidin B1 (PCB1)	Chr10	18598263	downstream	5.9612e-08	7.22467	T	G	MD10G1112400
Procyanidin B1 (PCB1)	Chr10	24825975	exonic	3.72469e-08	7.42891	G	C	MD10G1158500
Procyanidin B1 (PCB1)	Chr12	26029108	downstream	1.12562e-08	7.94861	G	A	MD12G1180400
Procyanidin B1 (PCB1)	Chr12	30216045	intergenic	8.92902e-08	7.0492	G	A	MD12G1226400,MD12G1226500
Procyanidin B1 (PCB1)	Chr16	1944480	intronic	1.75264e-07	6.75631	G	T	MD16G1027600
Procyanidin B1 (PCB1)	Chr16	2039802	UTR3	1.03226e-08	7.98621	T	A	MD16G1028600
Procyanidin B1 (PCB1)	Chr16	2053998	intergenic	5.29006e-08	7.27654	A	G	MD16G1028900,MD16G1029000
Procyanidin B1 (PCB1)	Chr16	2054310	intergenic	1.58977e-07	6.79867	A	C	MD16G1028900,MD16G1029000
Procyanidin B1 (PCB1)	Chr16	2073965	UTR5	8.93316e-08	7.04899	G	T	MD16G1029100
Procyanidin B1 (PCB1)	Chr16	2090704	intronic	7.96381e-08	7.09888	A	T	MD16G1029300
Procyanidin B1 (PCB1)	Chr16	2107668	upstream	1.49703e-07	6.82477	T	C	MD16G1029400,MD16G1029500
Procyanidin B1 (PCB1)	Chr16	2109361	intronic	4.05275e-09	8.39225	A	G	MD16G1029500
Procyanidin B1 (PCB1)	Chr16	2126685	intronic	2.36489e-08	7.62619	G	A	MD16G1029600
Procyanidin B1 (PCB1)	Chr16	2490880	downstream	1.54156e-07	6.81204	G	C	MD16G1034900,MD16G1035000
Procyanidin B1 (PCB1)	Chr16	2490894	downstream	2.92995e-08	7.53314	A	T	MD16G1034900,MD16G1035000
Procyanidin B1 (PCB1)	Chr16	2557985	intergenic	4.16701e-08	7.38018	A	T	MD16G1035500,MD16G1035600
Procyanidin B1 (PCB1)	Chr16	2587072	upstream	1.1546e-07	6.93757	G	A	MD16G1035800
Procyanidin B1 (PCB1)	Chr16	2671301	exonic	8.12041e-08	7.09042	G	A	MD16G1037100
Procyanidin B1 (PCB1)	Chr16	2676856	exonic	8.16323e-08	7.08814	T	C	MD16G1037200
Procyanidin B1 (PCB1)	Chr16	2682749	intergenic	1.41638e-08	7.84882	C	A	MD16G1037200,MD16G1037300
Procyanidin B1 (PCB1)	Chr16	2812021	intronic	1.28992e-08	7.88944	C	T	MD16G1039600
Procyanidin B1 (PCB1)	Chr16	2933913	intergenic	2.96454e-08	7.52804	T	A	MD16G1041600,MD16G1041700
Procyanidin B1 (PCB1)	Chr16	2953969	intronic	1.09424e-08	7.96089	T	C	MD16G1041900
Procyanidin B1 (PCB1)	Chr16	2954257	intronic	4.11903e-09	8.3852	G	A	MD16G1041900
Procyanidin B1 (PCB1)	Chr16	2957438	UTR3	4.07967e-08	7.38938	C	T	MD16G1041900
Procyanidin B1 (PCB1)	Chr16	2997287	intronic	2.26804e-09	8.64435	A	G	MD16G1042300
Procyanidin B1 (PCB1)	Chr16	3040262	intronic	4.00434e-08	7.39747	G	A	MD16G1043100
Procyanidin B1 (PCB1)	Chr16	3047652	downstream	2.71406e-08	7.56638	G	C	MD16G1043300
Procyanidin B1 (PCB1)	Chr16	3047672	downstream	6.3558e-08	7.19683	A	T	MD16G1043300
Procyanidin B1 (PCB1)	Chr16	3071538	exonic	7.37195e-08	7.13242	T	C	MD16G1043700
Procyanidin B1 (PCB1)	Chr16	3112134	intronic	1.79479e-09	8.74599	T	A	MD16G1043900
Procyanidin B1 (PCB1)	Chr16	3149680	UTR3	1.08583e-07	6.96424	T	A	MD16G1044400
Procyanidin B1 (PCB1)	Chr16	3162835	intronic	1.37389e-07	6.86205	T	G	MD16G1044800
Procyanidin B1 (PCB1)	Chr16	3178573	UTR5	3.44128e-08	7.46328	T	A	MD16G1045300
Procyanidin B1 (PCB1)	Chr16	3212753	intronic	5.11684e-09	8.291	T	C	MD16G1046200
Procyanidin B1 (PCB1)	Chr16	3274482	intronic	2.9331e-08	7.53267	T	A	MD16G1047200
Procyanidin B1 (PCB1)	Chr16	3428241	intergenic	1.24403e-07	6.90517	G	A	MD16G1048700,MD16G1048900
Procyanidin B1 (PCB1)	Chr16	3476951	intergenic	7.94057e-08	7.10015	C	A	MD16G1049100,MD16G1049300
Procyanidin B1 (PCB1)	Chr16	3483437	UTR5	1.60924e-07	6.79338	T	G	MD16G1049500
Procyanidin B1 (PCB1)	Chr16	3488559	intronic	7.52497e-09	8.1235	A	T	MD16G1049600
Procyanidin B1 (PCB1)	Chr16	3494010	intronic	5.51159e-08	7.25872	T	A	MD16G1049700
Procyanidin B1 (PCB1)	Chr16	3500209	exonic	3.16768e-08	7.49926	G	T	MD16G1049800
Procyanidin B1 (PCB1)	Chr16	3531738	intergenic	1.60417e-07	6.79475	C	T	MD16G1050000,MD16G1050100
Procyanidin B1 (PCB1)	Chr16	3584414	intergenic	2.97408e-08	7.52665	G	A	MD16G1050300,MD16G1050400
Procyanidin B1 (PCB1)	Chr16	3629148	intronic	1.73987e-08	7.75948	A	G	MD16G1050800
Procyanidin B1 (PCB1)	Chr16	3629594	intronic	6.93926e-09	8.15869	G	C	MD16G1050800
Procyanidin B1 (PCB1)	Chr16	3638781	intronic	1.66056e-07	6.77974	C	T	MD16G1051000
Procyanidin B1 (PCB1)	Chr16	3638958	exonic	2.92028e-08	7.53458	T	G	MD16G1051000
Procyanidin B1 (PCB1)	Chr16	3694643	intronic	1.47822e-07	6.83026	T	A	MD16G1051700
Procyanidin B1 (PCB1)	Chr16	3696475	intronic	1.51017e-07	6.82098	G	C	MD16G1051700
Procyanidin B1 (PCB1)	Chr16	3707114	exonic	1.38564e-07	6.85835	G	A	MD16G1051800
Procyanidin B1 (PCB1)	Chr17	28314755	intergenic	1.54307e-08	7.81161	C	T	MD17G1234200,MD17G1234300
Procyanidin B2 (PCB2)	Chr09	5720628	intergenic	5.63321e-08	7.24924	A	C	MD09G1081200,MD09G1081300
Procyanidin B2 (PCB2)	Chr09	6162615	exonic	3.51193e-08	7.45445	G	T	MD09G1086200
Procyanidin B2 (PCB2)	Chr09	6166283	intronic	8.39062e-10	9.07621	T	C	MD09G1086200
Procyanidin B2 (PCB2)	Chr09	6166305	intronic	2.30616e-08	7.63711	G	A	MD09G1086200
Procyanidin B2 (PCB2)	Chr12	26029108	downstream	5.62679e-08	7.24974	G	A	MD12G1180400
Procyanidin B2 (PCB2)	Chr13	11496712	exonic	2.58582e-08	7.5874	A	C	MD13G1146800
Procyanidin B2 (PCB2)	Chr15	19361005	exonic	5.98245e-08	7.22312	C	G	MD15G1235500
Procyanidin B2 (PCB2)	Chr15	19373179	downstream	1.95243e-08	7.70942	A	G	MD15G1235600
Procyanidin B2 (PCB2)	Chr16	2073965	UTR5	1.79172e-07	6.74673	G	T	MD16G1029100
Procyanidin B2 (PCB2)	Chr16	2490880	downstream	1.15699e-07	6.93667	G	C	MD16G1034900,MD16G1035000
Procyanidin B2 (PCB2)	Chr16	2957438	UTR3	1.19153e-07	6.9239	C	T	MD16G1041900
Procyanidin B2 (PCB2)	Chr16	2997287	intronic	1.14806e-07	6.94003	A	G	MD16G1042300
Procyanidin B2 (PCB2)	Chr16	3178573	UTR5	3.09879e-08	7.50881	T	A	MD16G1045300
Procyanidin B2 (PCB2)	Chr16	3212753	intronic	1.06817e-07	6.97136	T	C	MD16G1046200
Procyanidin B2 (PCB2)	Chr16	3488559	intronic	6.38522e-08	7.19482	A	T	MD16G1049600
Procyanidin B2 (PCB2)	Chr16	3494010	intronic	8.29536e-08	7.08116	T	A	MD16G1049700
Procyanidin B2 (PCB2)	Chr16	3584414	intergenic	5.42342e-08	7.26573	G	A	MD16G1050300,MD16G1050400
Procyanidin B2 (PCB2)	Chr16	3629148	intronic	1.35135e-07	6.86923	A	G	MD16G1050800
Procyanidin B2 (PCB2)	Chr16	3629594	intronic	1.46133e-09	8.83525	G	C	MD16G1050800
Procyanidin B2 (PCB2)	Chr16	3694643	intronic	8.98983e-09	8.04625	T	A	MD16G1051700
apigenin 7-glucoside (API7G)	Chr09	6069433	intronic	1.79018e-07	6.7471	T	C	MD09G1084700
apigenin 7-glucoside (API7G)	Chr09	18761433	intergenic	1.75524e-08	7.75566	T	C	MD09G1202200,MD09G1202300
apigenin 7-glucoside (API7G)	Chr09	18761451	intergenic	8.55166e-09	8.06795	A	G	MD09G1202200,MD09G1202300
apigenin 7-glucoside (API7G)	Chr09	18765555	intergenic	1.22704e-07	6.91114	A	G	MD09G1202200,MD09G1202300
apigenin 7-glucoside (API7G)	Chr09	18769144	intergenic	1.44091e-07	6.84136	A	G	MD09G1202200,MD09G1202300
apigenin 7-glucoside (API7G)	Chr09	20155852	intronic	8.89149e-09	8.05103	A	G	MD09G1209100
apigenin 7-glucoside (API7G)	Chr09	21647867	intergenic	1.14295e-07	6.94197	C	T	MD09G1216700,MD09G1217000
apigenin 7-glucoside (API7G)	Chr09	21647878	intergenic	1.46726e-07	6.83349	G	A	MD09G1216700,MD09G1217000
apigenin 7-glucoside (API7G)	Chr09	22393459	upstream	1.32271e-07	6.87853	A	G	MD09G1219100
apigenin 7-glucoside (API7G)	Chr09	25561780	intergenic	1.48398e-08	7.82857	G	A	MD09G1221600,MD09G1221700
apigenin 7-glucoside (API7G)	Chr09	26645971	intergenic	1.75439e-07	6.75587	G	A	MD09G1223900,MD09G1224000
apigenin 7-glucoside (API7G)	Chr09	27442887	intergenic	1.60731e-08	7.7939	C	G	MD09G1224500,MD09G1224900
apigenin 7-glucoside (API7G)	Chr09	27442888	intergenic	1.60731e-08	7.7939	G	A	MD09G1224500,MD09G1224900
apigenin 7-glucoside (API7G)	Chr09	28410789	intergenic	1.67551e-07	6.77585	G	A	MD09G1229900,MD09G1230000
apigenin 7-glucoside (API7G)	Chr09	28699641	upstream	1.25576e-07	6.90109	A	G	MD09G1231600
apigenin 7-glucoside (API7G)	Chr09	28699664	upstream	8.90365e-08	7.05043	T	C	MD09G1231600
apigenin 7-glucoside (API7G)	Chr09	29404580	intergenic	1.07699e-07	6.96779	G	T	MD09G1234000,MD09G1234100
apigenin 7-glucoside (API7G)	Chr09	29404601	intergenic	7.9116e-08	7.10174	T	C	MD09G1234000,MD09G1234100
apigenin 7-glucoside (API7G)	Chr09	29404867	intergenic	1.25656e-07	6.90082	A	T	MD09G1234000,MD09G1234100
apigenin 7-glucoside (API7G)	Chr09	30071401	intergenic	7.9377e-08	7.10031	T	C	MD09G1237600,MD09G1237700
apigenin 7-glucoside (API7G)	Chr09	34071540	intronic	2.00038e-08	7.69889	A	T	MD09G1266200
Rutin (RT)	Chr06	27401608	intergenic	1.5872e-07	6.79937	T	C	MD06G1130200,MD06G1130300
Rutin (RT)	Chr06	27401669	intergenic	1.80873e-07	6.74263	C	G	MD06G1130200,MD06G1130300
Rutin (RT)	Chr06	27811943	downstream	1.07864e-07	6.96712	T	C	MD06G1133700
Rutin (RT)	Chr06	27873835	intergenic	5.27435e-09	8.27783	T	C	MD06G1134300,MD06G1134500
Rutin (RT)	Chr11	27573784	intergenic	9.34966e-08	7.0292	T	C	MD11G1193500,MD11G1193900
Rutin (RT)	Chr11	27606342	intergenic	8.15973e-08	7.08832	A	G	MD11G1193500,MD11G1193900
Quercetin (QT)	Chr00	808032	intergenic	1.40061e-07	6.85368	G	A	MD00G1005600,MD00G1005700
Quercetin (QT)	Chr00	1054759	exonic	7.82816e-08	7.10634	G	A	MD00G1007900
Quercetin (QT)	Chr00	1498745	intergenic	1.22436e-08	7.91209	C	T	MD00G1012100,MD00G1012200
Quercetin (QT)	Chr00	2864190	intergenic	1.24854e-07	6.9036	A	G	MD00G1017800,MD00G1018100
Quercetin (QT)	Chr06	28240748	intergenic	2.36474e-13	12.6262	A	G	MD06G1137300,MD06G1137400
Quercetin (QT)	Chr03	34155909	intergenic	7.52879e-09	8.12327	A	C	MD03G1255000,MD03G1255100
Quercetin (QT)	Chr00	12526851	intergenic	5.18037e-08	7.28564	A	C	MD00G1065200,MD00G1065300
Quercetin (QT)	Chr00	13550529	intergenic	1.53514e-07	6.81385	T	C	MD00G1068800,MD00G1069100
Quercetin (QT)	Chr00	13550531	intergenic	1.53514e-07	6.81385	T	C	MD00G1068800,MD00G1069100
Quercetin (QT)	Chr00	16258846	exonic	6.38126e-08	7.19509	A	G	MD00G1081800
Quercetin (QT)	Chr00	16258874	exonic	2.48808e-08	7.60414	A	G	MD00G1081800
Quercetin (QT)	Chr00	33911875	intergenic	6.9814e-08	7.15606	G	A	MD00G1154800,MD00G1154900
Quercetin (QT)	Chr17	11335831	intergenic	1.79055e-11	10.747	T	C	MD17G1128900,MD17G1129000
Quercetin (QT)	Chr11	684184	exonic	2.47457e-10	9.6065	A	G	MD11G1007700
Quercetin (QT)	Chr03	34155922	intergenic	7.20571e-09	8.14232	T	G	MD03G1255000,MD03G1255100
Quercetin (QT)	Chr10	38534725	intergenic	4.69143e-09	8.32869	T	C	MD10G1298200,MD10G1298300
Quercetin (QT)	Chr11	5087158	intergenic	4.87982e-10	9.3116	T	G	MD11G1059400,MD11G1059500
Quercetin (QT)	Chr14	2743821	intergenic	4.39151e-11	10.3574	A	T	MD14G1030900,MD14G1031000
Quercetin (QT)	Chr14	2743854	intergenic	2.8457e-09	8.54581	A	G	MD14G1030900,MD14G1031000
Quercetin (QT)	Chr16	7463783	upstream	1.08899e-09	8.96298	T	C	MD16G1106300
Quercetin (QT)	Chr06	30215584	exonic	1.41838e-09	8.84821	C	T	MD06G1161200
Quercetin (QT)	Chr05	18136875	intergenic	1.4557e-09	8.83693	C	T	MD05G1086300,MD05G1086500
Quercetin (QT)	Chr17	11335720	intergenic	2.05621e-09	8.68693	A	G	MD17G1128900,MD17G1129000
Quercetin (QT)	Chr14	7643888	intergenic	2.39288e-09	8.62108	A	G	MD14G1069400,MD14G1069500
Quercetin (QT)	Chr04	20611540	intergenic	2.42312e-09	8.61562	A	G	MD04G1119600,MD04G1120000
Quercetin (QT)	Chr10	27844410	intergenic	2.52101e-09	8.59842	T	C	MD10G1184800,MD10G1185000
Quercetin (QT)	Chr04	20616767	intergenic	3.11609e-09	8.50639	G	A	MD04G1119600,MD04G1120000
Quercetin (QT)	Chr00	12526841	intergenic	3.38468e-09	8.47048	T	C	MD00G1065200,MD00G1065300
Quercetin (QT)	Chr04	19713978	exonic	5.19875e-09	8.2841	A	G	MD04G1111500
Quercetin (QT)	Chr03	661299	downstream	6.01494e-09	8.22077	A	G	MD03G1008700
Quercetin (QT)	Chr10	1426333	intergenic	3.63288e-09	8.43975	A	G	MD10G1010200,MD10G1010300
Quercetin (QT)	Chr17	16659384	intergenic	3.72227e-09	8.42919	T	C	MD17G1167200,MD17G1167500
Quercetin (QT)	Chr02	36915614	intergenic	5.1519e-09	8.28803	A	G	MD02G1313400,MD02G1313500
Quercetin (QT)	Chr01	12128324	intergenic	8.63517e-09	8.06373	T	C	MD01G1036100,MD01G1036200
Quercetin (QT)	Chr01	27282187	intergenic	8.53198e-09	8.06895	T	A	MD01G1168400,MD01G1168500
Quercetin (QT)	Chr05	10359980	intergenic	1.77749e-11	10.7502	C	T	MD05G1059300,MD05G1059400
Quercetin (QT)	Chr07	23051293	intergenic	8.87082e-09	8.05204	A	G	MD07G1158200,MD07G1158300
Quercetin (QT)	Chr07	23051300	intergenic	9.65593e-09	8.01521	A	G	MD07G1158200,MD07G1158300
Quercetin (QT)	Chr10	28701013	intergenic	6.76992e-09	8.16942	T	C	MD10G1189900,MD10G1190000
Quercetin (QT)	Chr10	35856899	intergenic	4.09555e-09	8.38769	C	G	MD10G1264800,MD10G1264900
Quercetin (QT)	Chr14	21450469	intergenic	4.04375e-09	8.39322	A	G	MD14G1135100,MD14G1135300
Quercetin (QT)	Chr15	4360622	intergenic	4.14929e-13	12.382	G	A	MD15G1063200,MD15G1063300
Hyperin (HN)	Chr06	26836026	intergenic	5.54577e-08	7.25604	A	G	MD06G1126300,MD06G1126400
Hyperin (HN)	Chr11	17696530	intergenic	7.55124e-08	7.12198	A	T	MD11G1167100,MD11G1167200
Hyperin (HN)	Chr11	19984706	intergenic	1.47771e-07	6.83041	A	T	MD11G1173100,MD11G1173200
Hyperin (HN)	Chr11	21550441	intergenic	7.64932e-08	7.11638	T	C	MD11G1179300,MD11G1179400
Hyperin (HN)	Chr12	4966185	intergenic	5.12634e-08	7.29019	G	A	MD12G1044400,MD12G1044500
Hyperin (HN)	Chr17	4960073	intergenic	9.2263e-08	7.03497	T	G	MD17G1061100,MD17G1061200
Hyperin (HN)	Chr17	11511922	intergenic	1.38317e-07	6.85913	A	G	MD17G1130500,MD17G1130800
Hyperin (HN)	Chr17	14493712	intergenic	2.03109e-08	7.69227	T	C	MD17G1153500,MD17G1153700
Hyperin (HN)	Chr17	17414900	intergenic	1.06519e-07	6.97257	A	G	MD17G1170100,MD17G1170300
Astragalin (AG)	Chr00	6686912	intergenic	1.03767e-07	6.98394	T	C	MD00G1038200,MD00G1038300
Astragalin (AG)	Chr00	11256685	exonic	1.08774e-07	6.96348	G	T	MD00G1061100
Astragalin (AG)	Chr00	15165159	intergenic	9.73326e-08	7.01174	A	G	MD00G1075100,MD00G1075200
Astragalin (AG)	Chr00	17562255	intergenic	1.23815e-07	6.90722	A	G	MD00G1086200,MD00G1086300
Astragalin (AG)	Chr00	25041058	exonic	5.80925e-08	7.23588	C	A	MD00G1117800
Astragalin (AG)	Chr01	11991492	intronic	1.76079e-08	7.75429	C	A	MD01G1035400
Astragalin (AG)	Chr01	15366506	intergenic	1.75981e-07	6.75453	A	G	MD01G1050300,MD01G1050400
Astragalin (AG)	Chr01	16418540	exonic	7.7011e-08	7.11345	G	A	MD01G1060600
Astragalin (AG)	Chr02	440191	exonic	1.29927e-08	7.8863	T	C	MD02G1006400
Astragalin (AG)	Chr02	440215	exonic	4.77909e-08	7.32066	G	A	MD02G1006400
Astragalin (AG)	Chr02	1515277	downstream	7.9491e-08	7.09968	G	A	MD02G1021600
Astragalin (AG)	Chr02	2563636	intronic	1.35821e-07	6.86703	G	T	MD02G1032700
Astragalin (AG)	Chr02	4558735	upstream;downstream	5.75603e-08	7.23988	G	A	MD02G1056300,MD02G1056200
Astragalin (AG)	Chr02	10427115	intergenic	1.17986e-07	6.92817	A	C	MD02G1128700,MD02G1129000
Astragalin (AG)	Chr02	29265476	UTR5	1.36793e-08	7.86394	A	T	MD02G1242500
Astragalin (AG)	Chr02	32122895	exonic	1.59459e-07	6.79735	A	C	MD02G1266900
Astragalin (AG)	Chr02	34079052	intronic	1.53553e-07	6.81374	C	T	MD02G1284000
Astragalin (AG)	Chr02	34666516	intronic	6.41211e-08	7.193	C	T	MD02G1290900
Astragalin (AG)	Chr02	34922589	intergenic	1.27738e-07	6.89368	A	G	MD02G1294000,MD02G1294100
Astragalin (AG)	Chr02	35531966	intergenic	1.19766e-07	6.92167	T	C	MD02G1300700,MD02G1300800
Astragalin (AG)	Chr04	3064633	UTR3	6.01207e-08	7.22098	A	T	MD04G1026500
Astragalin (AG)	Chr04	31020278	exonic	1.51303e-07	6.82015	C	T	MD04G1230000
Astragalin (AG)	Chr05	3121265	exonic	5.61472e-08	7.25067	G	A	MD05G1018000
Astragalin (AG)	Chr06	26836026	intergenic	1.74341e-07	6.7586	A	G	MD06G1126300,MD06G1126400
Astragalin (AG)	Chr06	28980600	intergenic	1.19013e-07	6.92441	A	G	MD06G1147700,MD06G1147800
Astragalin (AG)	Chr07	614305	intergenic	2.92677e-08	7.53361	G	T	MD07G1006400,MD07G1006500
Astragalin (AG)	Chr07	36266594	intronic	8.95931e-08	7.04773	G	A	MD07G1305900
Astragalin (AG)	Chr08	4130179	intergenic	7.77473e-08	7.10931	A	C	MD08G1052800,MD08G1052900
Astragalin (AG)	Chr08	26656217	exonic	1.72516e-07	6.76317	C	T	MD08G1206000
Astragalin (AG)	Chr10	5571159	intergenic	9.80903e-08	7.00837	G	A	MD10G1042700,MD10G1042800
Astragalin (AG)	Chr10	5800750	intronic	5.32783e-08	7.27345	A	G	MD10G1043100
Astragalin (AG)	Chr10	19855942	intergenic	1.79178e-07	6.74671	A	G	MD10G1121400,MD10G1121500
Astragalin (AG)	Chr10	26212805	intronic	1.47085e-07	6.83243	G	A	MD10G1169800
Astragalin (AG)	Chr10	27655529	downstream	1.46781e-07	6.83333	T	C	MD10G1183300
Astragalin (AG)	Chr10	33305695	exonic	9.52111e-08	7.02131	T	G	MD10G1236600
Astragalin (AG)	Chr10	33305737	exonic	1.44922e-07	6.83887	G	A	MD10G1236600
Astragalin (AG)	Chr11	10845284	intergenic	1.48272e-07	6.82894	A	T	MD11G1118600,MD11G1118900
Astragalin (AG)	Chr12	15303959	exonic	1.22953e-07	6.91026	T	C	MD12G1097400
Astragalin (AG)	Chr12	26297198	upstream	1.23354e-07	6.90885	A	G	MD12G1182800
Astragalin (AG)	Chr12	29406024	UTR3	4.74366e-08	7.32389	C	A	MD12G1216400
Astragalin (AG)	Chr12	29406348	UTR3	1.31907e-07	6.87973	T	C	MD12G1216400
Astragalin (AG)	Chr13	5917129	exonic	1.5108e-07	6.82079	G	C	MD13G1084500
Astragalin (AG)	Chr13	8534678	exonic	7.24537e-08	7.13994	G	C	MD13G1116700
Astragalin (AG)	Chr13	11633243	downstream	1.17602e-07	6.92959	T	C	MD13G1148300,MD13G1148400
Astragalin (AG)	Chr13	13384863	UTR3	2.69057e-08	7.57016	G	A	MD13G1166800
Astragalin (AG)	Chr14	4695190	exonic	9.75773e-08	7.01065	T	C	MD14G1049300
Astragalin (AG)	Chr14	14613159	intronic	1.23416e-07	6.90863	A	C	MD14G1096200
Astragalin (AG)	Chr15	3092795	intergenic	1.58082e-07	6.80112	T	A	MD15G1045100,MD15G1045200
Astragalin (AG)	Chr15	10877903	exonic	1.34117e-07	6.87252	A	G	MD15G1146300
Astragalin (AG)	Chr15	13575584	intronic	1.67385e-07	6.77628	C	T	MD15G1173800
Astragalin (AG)	Chr15	13575586	intronic	1.67385e-07	6.77628	G	C	MD15G1173800
Astragalin (AG)	Chr15	14571993	downstream	1.06257e-07	6.97364	T	G	MD15G1184700
Astragalin (AG)	Chr15	17358160	intronic	7.46769e-08	7.12681	C	A	MD15G1215400
Astragalin (AG)	Chr15	17400914	intergenic	3.03284e-08	7.51815	G	A	MD15G1215600,MD15G1215700
Astragalin (AG)	Chr15	17402354	downstream	3.33777e-08	7.47654	T	G	MD15G1215700
Astragalin (AG)	Chr15	17402465	downstream	9.85818e-08	7.0062	T	C	MD15G1215700
Astragalin (AG)	Chr15	18169950	intronic	1.55317e-07	6.80878	C	A	MD15G1223600
Astragalin (AG)	Chr15	21142373	intergenic	1.58698e-07	6.79943	A	G	MD15G1251100,MD15G1251400
Astragalin (AG)	Chr15	21160079	downstream	1.087e-07	6.96377	A	G	MD15G1251400
Astragalin (AG)	Chr15	21413825	downstream	4.54535e-08	7.34243	C	T	MD15G1253800
Astragalin (AG)	Chr15	21413864	downstream	3.22108e-08	7.492	A	G	MD15G1253800
Astragalin (AG)	Chr15	21414494	downstream	1.37512e-08	7.86166	A	G	MD15G1253800
Astragalin (AG)	Chr15	21414601	intergenic	6.24295e-08	7.20461	A	G	MD15G1253800,MD15G1253900
Astragalin (AG)	Chr15	21415185	intergenic	7.46425e-09	8.12701	A	G	MD15G1253800,MD15G1253900
Astragalin (AG)	Chr15	21417926	intergenic	4.48468e-08	7.34827	A	C	MD15G1253800,MD15G1253900
Astragalin (AG)	Chr15	21422536	intergenic	2.65665e-09	8.57567	T	G	MD15G1253800,MD15G1253900
Astragalin (AG)	Chr15	21439873	intergenic	1.53557e-07	6.81373	T	C	MD15G1253900,MD15G1254000
Astragalin (AG)	Chr15	21440345	intergenic	1.46523e-07	6.8341	T	G	MD15G1253900,MD15G1254000
Astragalin (AG)	Chr15	21440358	intergenic	8.11845e-08	7.09053	T	G	MD15G1253900,MD15G1254000
Astragalin (AG)	Chr15	22016891	intergenic	7.77261e-08	7.10943	A	G	MD15G1259100,MD15G1259200
Astragalin (AG)	Chr15	22025236	UTR3	3.77646e-08	7.42292	G	A	MD15G1259200
Astragalin (AG)	Chr15	22026262	exonic	2.97792e-08	7.52609	A	G	MD15G1259300
Astragalin (AG)	Chr15	22026364	exonic	6.98097e-08	7.15608	G	T	MD15G1259300
Astragalin (AG)	Chr15	22061840	intronic	1.16129e-07	6.93506	A	C	MD15G1259700
Astragalin (AG)	Chr15	22259492	intronic	1.33111e-07	6.87579	C	A	MD15G1260700
Astragalin (AG)	Chr15	22329520	intergenic	2.64206e-08	7.57806	T	C	MD15G1260900,MD15G1261100
Astragalin (AG)	Chr15	22495316	exonic	3.99237e-08	7.39877	G	A	MD15G1263200
Astragalin (AG)	Chr15	23786339	upstream;downstream	1.12609e-07	6.94843	C	T	MD15G1272200,MD15G1272300
Astragalin (AG)	Chr15	24579325	UTR3	9.91299e-08	7.0038	A	G	MD15G1278200
Astragalin (AG)	Chr15	24758530	intergenic	4.59456e-10	9.33776	A	G	MD15G1279400,MD15G1279500
Astragalin (AG)	Chr15	25502129	intergenic	8.43549e-08	7.07389	T	C	MD15G1282400,MD15G1282500
Astragalin (AG)	Chr15	27032717	intergenic	1.77274e-08	7.75135	G	A	MD15G1291700,MD15G1292100
Astragalin (AG)	Chr15	27046226	intergenic	2.73788e-08	7.56259	A	G	MD15G1291700,MD15G1292100
Astragalin (AG)	Chr15	27046265	intergenic	7.5374e-08	7.12278	T	G	MD15G1291700,MD15G1292100
Astragalin (AG)	Chr15	27052557	exonic	3.87073e-08	7.41221	T	C	MD15G1292100
Astragalin (AG)	Chr15	37645760	downstream	1.27081e-07	6.89592	T	C	MD15G1336200
Astragalin (AG)	Chr15	37646725	downstream	1.80948e-07	6.74245	A	T	MD15G1336200
Astragalin (AG)	Chr15	37949959	intergenic	5.79018e-08	7.23731	T	C	MD15G1337200,MD15G1337500
Astragalin (AG)	Chr15	37950660	intergenic	7.17049e-08	7.14445	T	G	MD15G1337200,MD15G1337500
Astragalin (AG)	Chr15	39775076	intergenic	2.63235e-08	7.57966	T	C	MD15G1343000,MD15G1343100
Astragalin (AG)	Chr15	41599462	intergenic	6.12048e-08	7.21321	T	C	MD15G1350300,MD15G1350600
Astragalin (AG)	Chr16	22722829	exonic	3.77665e-08	7.42289	T	C	MD16G1225400
Astragalin (AG)	Chr16	40392771	intergenic	1.46289e-07	6.83479	T	C	MD16G1284100,MD16G1284400
Astragalin (AG)	Chr17	1910635	exonic	7.5227e-08	7.12363	C	A	MD17G1026700
Astragalin (AG)	Chr17	1917393	intronic	8.02894e-08	7.09534	C	G	MD17G1026700
Astragalin (AG)	Chr17	2369925	downstream	3.82781e-08	7.41705	T	C	MD17G1032900
Astragalin (AG)	Chr17	3281762	exonic	1.80686e-07	6.74308	C	T	MD17G1045500
Astragalin (AG)	Chr17	3382827	exonic	9.18442e-08	7.03695	T	C	MD17G1046100
Astragalin (AG)	Chr17	3382855	exonic	1.12602e-07	6.94845	G	T	MD17G1046100
Astragalin (AG)	Chr17	5803628	exonic	3.65936e-09	8.43659	T	G	MD17G1072200
Astragalin (AG)	Chr17	6606854	intronic	3.29787e-08	7.48177	A	T	MD17G1079800
Astragalin (AG)	Chr17	6790977	exonic	4.54838e-08	7.34214	A	T	MD17G1081300
Astragalin (AG)	Chr17	6881165	UTR3	5.24973e-08	7.27986	A	G	MD17G1082300
Astragalin (AG)	Chr17	7619540	exonic	1.54674e-07	6.81058	A	G	MD17G1091300
Astragalin (AG)	Chr17	7619541	exonic	1.54674e-07	6.81058	T	A	MD17G1091300
Astragalin (AG)	Chr17	7619874	intronic	8.61728e-08	7.06463	A	T	MD17G1091300
Astragalin (AG)	Chr17	9705734	intergenic	1.72885e-07	6.76224	A	G	MD17G1113200,MD17G1113300
Astragalin (AG)	Chr17	9717175	intergenic	1.4955e-07	6.82521	T	C	MD17G1113200,MD17G1113300
Astragalin (AG)	Chr17	9717181	intergenic	1.4955e-07	6.82521	A	G	MD17G1113200,MD17G1113300
Astragalin (AG)	Chr17	9720208	intergenic	6.89173e-08	7.16167	T	A	MD17G1113200,MD17G1113300
Astragalin (AG)	Chr17	9721035	upstream	1.3354e-08	7.87439	G	C	MD17G1113300
Astragalin (AG)	Chr17	11145873	intergenic	1.70955e-07	6.76712	A	T	MD17G1126900,MD17G1127000
Astragalin (AG)	Chr17	12373184	intergenic	1.11181e-08	7.95397	A	C	MD17G1137900,MD17G1138000
Astragalin (AG)	Chr17	12373418	intergenic	4.88278e-08	7.31133	A	G	MD17G1137900,MD17G1138000
Astragalin (AG)	Chr17	12424520	intronic	7.4225e-08	7.12945	C	T	MD17G1138300
Astragalin (AG)	Chr17	13290811	intronic	4.07428e-08	7.38995	C	G	MD17G1146600
Astragalin (AG)	Chr17	13620580	exonic	8.63651e-08	7.06366	A	G	MD17G1149200
Astragalin (AG)	Chr17	14492624	intergenic	4.34452e-09	8.36206	T	C	MD17G1153500,MD17G1153700
Astragalin (AG)	Chr17	14493099	intergenic	2.703e-08	7.56815	G	C	MD17G1153500,MD17G1153700
Astragalin (AG)	Chr17	14493388	intergenic	5.0006e-08	7.30098	A	G	MD17G1153500,MD17G1153700
Astragalin (AG)	Chr17	15782900	intergenic	8.16184e-08	7.08821	A	G	MD17G1160600,MD17G1160800
Astragalin (AG)	Chr17	17530911	intergenic	1.81023e-07	6.74227	T	C	MD17G1171000,MD17G1171100
Astragalin (AG)	Chr17	19407387	intronic	1.05762e-07	6.97567	G	A	MD17G1174400
Astragalin (AG)	Chr17	20137407	downstream	1.02026e-07	6.99129	T	C	MD17G1177200
Astragalin (AG)	Chr17	26675192	intergenic	1.09024e-07	6.96248	T	C	MD17G1219100,MD17G1219300
Astragalin (AG)	Chr17	29249893	UTR3	7.71976e-08	7.1124	A	G	MD17G1244000
Astragalin (AG)	Chr17	34354166	intronic	5.60064e-08	7.25176	G	A	MD17G1284300
Astragalin (AG)	Chr17	34411975	intergenic	1.43232e-07	6.84396	T	C	MD17G1284800,MD17G1284900
Astragalin (AG)	Chr17	34415379	UTR5	7.72636e-08	7.11203	G	T	MD17G1284900
Astragalin (AG)	Chr17	34422663	intronic	7.6001e-08	7.11918	T	C	MD17G1285000
Astragalin (AG)	Chr17	34475147	upstream	6.23024e-08	7.2055	A	G	MD17G1285700
Prunin (PN)	Chr00	6738843	intronic	1.29795e-07	6.88674	C	T	MD00G1038900
Prunin (PN)	Chr00	6743931	intronic	1.56291e-07	6.80607	G	A	MD00G1038900
Prunin (PN)	Chr00	6744306	exonic	4.3651e-08	7.36001	T	C	MD00G1038900
Prunin (PN)	Chr00	25040651	downstream	3.63575e-08	7.43941	T	C	MD00G1117800
Prunin (PN)	Chr00	40248557	intergenic	6.60831e-08	7.17991	A	G	MD00G1173600,MD00G1173700
Prunin (PN)	Chr00	40248908	intergenic	4.69751e-08	7.32813	A	G	MD00G1173600,MD00G1173700
Prunin (PN)	Chr00	40251365	intergenic	1.20899e-07	6.91758	T	C	MD00G1173600,MD00G1173700
Prunin (PN)	Chr00	40252707	intergenic	1.42717e-07	6.84552	A	G	MD00G1173600,MD00G1173700
Prunin (PN)	Chr00	40267346	intergenic	1.01661e-07	6.99284	T	C	MD00G1173600,MD00G1173700
Prunin (PN)	Chr00	44428257	intergenic	1.64217e-07	6.78458	A	G	MD00G1187400,MD00G1187500
Prunin (PN)	Chr02	11933025	exonic	8.04214e-08	7.09463	A	G	MD02G1143700
Prunin (PN)	Chr03	25358362	upstream	1.02203e-07	6.99054	T	C	MD03G1186100
Prunin (PN)	Chr03	31258740	intergenic	1.15131e-07	6.93881	A	C	MD03G1227100,MD03G1227200
Prunin (PN)	Chr03	33872158	intergenic	8.56977e-08	7.06703	G	A	MD03G1250500,MD03G1250600
Prunin (PN)	Chr03	35351578	exonic	2.55735e-08	7.59221	A	G	MD03G1268800
Prunin (PN)	Chr06	34471283	exonic	4.07921e-08	7.38942	A	C	MD06G1212200
Prunin (PN)	Chr07	24938221	intergenic	9.74228e-08	7.01134	T	C	MD07G1172200,MD07G1172300
Prunin (PN)	Chr09	1964826	downstream	1.54427e-07	6.81128	T	C	MD09G1032300
Prunin (PN)	Chr09	2005261	UTR5	1.7154e-07	6.76564	G	C	MD09G1033000
Prunin (PN)	Chr09	3352217	intergenic	8.37216e-08	7.07716	A	C	MD09G1050400,MD09G1050500
Prunin (PN)	Chr09	5405870	intergenic	6.62724e-08	7.17867	G	T	MD09G1076600,MD09G1076700
Prunin (PN)	Chr09	5502777	downstream	7.87568e-08	7.10371	G	C	MD09G1078400
Prunin (PN)	Chr09	5544779	upstream	1.07909e-09	8.96694	T	G	MD09G1078900
Prunin (PN)	Chr09	5807155	exonic	3.98734e-08	7.39932	A	C	MD09G1082900
Prunin (PN)	Chr09	5909401	intergenic	1.34674e-07	6.87072	T	C	MD09G1083600,MD09G1083700
Prunin (PN)	Chr09	5911633	intergenic	1.37086e-08	7.86301	A	C	MD09G1083600,MD09G1083700
Prunin (PN)	Chr09	5920028	downstream	5.35323e-08	7.27138	A	G	MD09G1083700
Prunin (PN)	Chr09	5923443	upstream	1.37724e-07	6.86099	T	G	MD09G1083700
Prunin (PN)	Chr09	5943213	intergenic	1.4743e-07	6.83141	A	C	MD09G1083800,MD09G1083900
Prunin (PN)	Chr09	5949819	intergenic	6.90954e-08	7.16055	C	T	MD09G1083800,MD09G1083900
Prunin (PN)	Chr09	5949912	intergenic	9.72725e-08	7.01201	A	G	MD09G1083800,MD09G1083900
Prunin (PN)	Chr09	5954188	intergenic	1.21192e-07	6.91652	C	G	MD09G1083800,MD09G1083900
Prunin (PN)	Chr09	6023751	intergenic	7.22473e-08	7.14118	A	G	MD09G1084000,MD09G1084100
Prunin (PN)	Chr09	6027822	intergenic	1.18739e-07	6.92541	A	G	MD09G1084000,MD09G1084100
Prunin (PN)	Chr09	6033178	downstream	3.86709e-09	8.41262	A	T	MD09G1084100
Prunin (PN)	Chr09	6033211	downstream	1.62489e-08	7.78918	G	T	MD09G1084100
Prunin (PN)	Chr09	6042276	intergenic	5.79326e-08	7.23708	A	C	MD09G1084100,MD09G1084400
Prunin (PN)	Chr09	6094618	intergenic	9.83604e-08	7.00718	T	C	MD09G1085100,MD09G1085300
Prunin (PN)	Chr09	6163877	exonic	1.32263e-07	6.87856	T	C	MD09G1086200
Prunin (PN)	Chr09	6166283	intronic	2.86854e-08	7.54234	T	C	MD09G1086200
Prunin (PN)	Chr09	6166291	intronic	1.53771e-08	7.81313	T	C	MD09G1086200
Prunin (PN)	Chr09	6166305	intronic	1.15262e-07	6.93831	G	A	MD09G1086200
Prunin (PN)	Chr09	6251846	upstream;downstream	3.28157e-08	7.48392	T	G	MD09G1087100,MD09G1087000
Prunin (PN)	Chr09	10684671	intergenic	4.68878e-08	7.32894	T	A	MD09G1137500,MD09G1137600
Prunin (PN)	Chr10	13111137	exonic	4.79861e-08	7.31888	G	A	MD10G1088400
Prunin (PN)	Chr10	13926411	intergenic	9.77072e-08	7.01007	T	C	MD10G1091900,MD10G1092200
Prunin (PN)	Chr10	14886491	exonic	4.10638e-08	7.38654	T	C	MD10G1095100
Prunin (PN)	Chr10	14886942	intronic	7.92508e-08	7.101	A	T	MD10G1095100
Prunin (PN)	Chr10	16190349	intergenic	2.8399e-09	8.5467	T	C	MD10G1100200,MD10G1100300
Prunin (PN)	Chr10	16536737	intergenic	1.61184e-07	6.79268	T	G	MD10G1101400,MD10G1101500
Prunin (PN)	Chr10	16882010	intergenic	8.6288e-10	9.06405	G	C	MD10G1103600,MD10G1103800
Prunin (PN)	Chr10	17273976	intergenic	1.2319e-07	6.90943	T	C	MD10G1105600,MD10G1105800
Prunin (PN)	Chr10	19551768	intronic	4.90863e-08	7.30904	A	C	MD10G1118200
Prunin (PN)	Chr10	19688366	upstream;downstream	2.11856e-09	8.67396	T	C	MD10G1120200,MD10G1120100
Prunin (PN)	Chr10	19715255	upstream	9.09872e-08	7.04102	G	A	MD10G1120500
Prunin (PN)	Chr10	19715280	upstream	1.68141e-07	6.77433	T	C	MD10G1120500
Prunin (PN)	Chr10	19715358	upstream	1.54759e-07	6.81035	A	G	MD10G1120500
Prunin (PN)	Chr10	19720336	upstream	1.47431e-07	6.83141	A	G	MD10G1120600
Prunin (PN)	Chr10	19721431	downstream	2.91756e-08	7.53498	A	G	MD10G1120600
Prunin (PN)	Chr10	19756754	UTR3	6.45337e-08	7.19021	T	A	MD10G1120800
Prunin (PN)	Chr10	19758190	exonic	4.65086e-08	7.33247	C	A	MD10G1120800
Prunin (PN)	Chr10	19760759	exonic	4.22398e-08	7.37428	G	C	MD10G1120800
Prunin (PN)	Chr10	19772547	downstream	1.49989e-08	7.82394	C	T	MD10G1120900
Prunin (PN)	Chr10	19797266	intergenic	8.73837e-08	7.05857	T	C	MD10G1121300,MD10G1121400
Prunin (PN)	Chr10	19803461	intergenic	4.22721e-08	7.37395	T	A	MD10G1121300,MD10G1121400
Prunin (PN)	Chr10	19804268	intergenic	5.43106e-08	7.26512	A	G	MD10G1121300,MD10G1121400
Prunin (PN)	Chr10	19811690	intergenic	5.04931e-09	8.29677	G	T	MD10G1121300,MD10G1121400
Prunin (PN)	Chr10	19813589	intergenic	1.28252e-07	6.89194	C	G	MD10G1121300,MD10G1121400
Prunin (PN)	Chr10	19814695	intergenic	4.66023e-08	7.33159	T	C	MD10G1121300,MD10G1121400
Prunin (PN)	Chr10	19815071	intergenic	1.15747e-07	6.93649	A	G	MD10G1121300,MD10G1121400
Prunin (PN)	Chr10	19815629	intergenic	9.7948e-09	8.009	C	T	MD10G1121300,MD10G1121400
Prunin (PN)	Chr10	19851894	intergenic	1.58999e-07	6.7986	C	T	MD10G1121400,MD10G1121500
Prunin (PN)	Chr10	20313222	intergenic	1.62196e-07	6.78996	T	C	MD10G1124400,MD10G1124500
Prunin (PN)	Chr10	20329920	intergenic	6.01154e-08	7.22101	A	G	MD10G1124400,MD10G1124500
Prunin (PN)	Chr10	20360509	intergenic	1.13471e-07	6.94512	G	A	MD10G1124500,MD10G1124600
Prunin (PN)	Chr10	20362598	intergenic	4.38569e-08	7.35796	A	G	MD10G1124500,MD10G1124600
Prunin (PN)	Chr10	20366704	intergenic	1.22837e-07	6.91067	T	C	MD10G1124600,MD10G1124700
Prunin (PN)	Chr10	20367155	intergenic	6.93984e-09	8.15865	A	G	MD10G1124600,MD10G1124700
Prunin (PN)	Chr10	20369443	intergenic	2.95618e-08	7.52927	T	C	MD10G1124600,MD10G1124700
Prunin (PN)	Chr10	20369988	intergenic	9.54093e-08	7.02041	A	G	MD10G1124600,MD10G1124700
Prunin (PN)	Chr10	20372522	intergenic	1.36102e-07	6.86614	A	G	MD10G1124600,MD10G1124700
Prunin (PN)	Chr10	20522694	intronic	2.72918e-08	7.56397	C	T	MD10G1125400
Prunin (PN)	Chr10	20523569	intronic	1.34984e-10	9.86972	A	C	MD10G1125400
Prunin (PN)	Chr10	20546274	intergenic	5.9495e-08	7.22552	T	C	MD10G1125400,MD10G1125700
Prunin (PN)	Chr10	20575161	intergenic	3.20126e-08	7.49468	A	G	MD10G1125700,MD10G1125800
Prunin (PN)	Chr10	20575221	intergenic	3.40572e-08	7.46779	A	G	MD10G1125700,MD10G1125800
Prunin (PN)	Chr10	20597018	intronic	8.06186e-09	8.09356	G	T	MD10G1125800
Prunin (PN)	Chr10	20598466	upstream;downstream	1.7943e-07	6.74611	G	T	MD10G1125900,MD10G1125800
Prunin (PN)	Chr10	20984799	UTR3	1.10213e-07	6.95777	G	C	MD10G1129400
Prunin (PN)	Chr10	21071516	intergenic	3.64539e-08	7.43826	G	A	MD10G1130300,MD10G1130400
Prunin (PN)	Chr10	21344780	intergenic	1.36558e-07	6.86468	A	G	MD10G1132300,MD10G1132400
Prunin (PN)	Chr10	21349128	intergenic	9.6474e-08	7.01559	A	G	MD10G1132300,MD10G1132400
Prunin (PN)	Chr10	21355359	downstream	7.524e-08	7.12355	A	G	MD10G1132500
Prunin (PN)	Chr10	21366759	intergenic	5.11294e-08	7.29133	T	C	MD10G1132500,MD10G1132600
Prunin (PN)	Chr10	21398929	intergenic	1.27444e-07	6.89468	G	A	MD10G1132700,MD10G1132800
Prunin (PN)	Chr10	21400345	intergenic	3.37255e-08	7.47204	A	G	MD10G1132700,MD10G1132800
Prunin (PN)	Chr10	21458247	exonic	2.91375e-08	7.53555	A	G	MD10G1133000
Prunin (PN)	Chr10	21513010	intergenic	1.78962e-07	6.74724	G	C	MD10G1133300,MD10G1133400
Prunin (PN)	Chr10	22463280	exonic	1.40332e-08	7.85284	T	C	MD10G1139900
Prunin (PN)	Chr10	22466555	intronic	1.40923e-07	6.85102	T	A	MD10G1140000
Prunin (PN)	Chr10	22757628	intronic	1.61337e-09	8.79227	A	T	MD10G1141700
Prunin (PN)	Chr10	22797119	exonic	1.65537e-08	7.7811	C	T	MD10G1142200
Prunin (PN)	Chr10	22802486	intergenic	1.6838e-08	7.77371	A	G	MD10G1142200,MD10G1142300
Prunin (PN)	Chr10	22803490	intergenic	8.24387e-09	8.08387	T	C	MD10G1142200,MD10G1142300
Prunin (PN)	Chr10	23109576	exonic	2.30948e-08	7.63649	A	T	MD10G1144400
Prunin (PN)	Chr10	23109577	exonic	2.30948e-08	7.63649	A	T	MD10G1144400
Prunin (PN)	Chr10	23115110	intergenic	3.23793e-08	7.48973	A	G	MD10G1144400,MD10G1144600
Prunin (PN)	Chr10	23115971	intergenic	1.78653e-07	6.74799	C	A	MD10G1144400,MD10G1144600
Prunin (PN)	Chr10	23116903	intergenic	1.22734e-07	6.91104	A	G	MD10G1144400,MD10G1144600
Prunin (PN)	Chr10	23118504	intergenic	1.007e-07	6.99697	A	C	MD10G1144400,MD10G1144600
Prunin (PN)	Chr10	23120666	upstream	1.47482e-08	7.83126	T	C	MD10G1144600
Prunin (PN)	Chr10	23128954	upstream	1.16778e-07	6.93264	T	C	MD10G1144800
Prunin (PN)	Chr10	23408875	UTR5	5.3461e-08	7.27196	G	A	MD10G1147100
Prunin (PN)	Chr10	23562300	intergenic	7.96263e-08	7.09894	A	G	MD10G1147700,MD10G1147800
Prunin (PN)	Chr10	23577841	intronic	9.01155e-08	7.0452	A	G	MD10G1147900
Prunin (PN)	Chr10	23820653	intergenic	1.29429e-07	6.88797	T	G	MD10G1151200,MD10G1151300
Prunin (PN)	Chr10	24613421	UTR3	1.59879e-08	7.79621	C	A	MD10G1157600
Prunin (PN)	Chr10	24766601	intergenic	1.20843e-07	6.91778	T	G	MD10G1158200,MD10G1158300
Prunin (PN)	Chr10	25133477	downstream	5.79182e-08	7.23719	A	G	MD10G1160500
Prunin (PN)	Chr10	25137862	exonic	3.08834e-08	7.51027	C	G	MD10G1160600
Prunin (PN)	Chr10	25146983	intergenic	9.70489e-09	8.01301	T	G	MD10G1160600,MD10G1160700
Prunin (PN)	Chr10	25164436	intronic	9.71156e-08	7.01271	C	A	MD10G1161200
Prunin (PN)	Chr10	25418646	intergenic	4.56494e-09	8.34057	A	G	MD10G1163400,MD10G1163500
Prunin (PN)	Chr10	25420013	intergenic	6.876e-08	7.16266	T	A	MD10G1163400,MD10G1163500
Prunin (PN)	Chr10	25427685	exonic	9.03333e-09	8.04415	C	T	MD10G1163500
Prunin (PN)	Chr10	25445835	intronic	2.07625e-08	7.68272	G	A	MD10G1163700
Prunin (PN)	Chr10	25578252	exonic	4.39412e-08	7.35713	C	T	MD10G1165100
Prunin (PN)	Chr10	25623751	intergenic	5.31066e-09	8.27485	A	C	MD10G1165600,MD10G1165800
Prunin (PN)	Chr10	25633704	intergenic	6.96562e-09	8.15704	T	C	MD10G1165600,MD10G1165800
Prunin (PN)	Chr10	26082642	UTR5	1.3977e-07	6.85459	A	C	MD10G1168800
Prunin (PN)	Chr10	26101284	intergenic	3.78253e-08	7.42222	C	A	MD10G1168800,MD10G1168900
Prunin (PN)	Chr10	26163261	intergenic	9.47896e-08	7.02324	A	G	MD10G1169600,MD10G1169700
Prunin (PN)	Chr10	26209497	upstream	9.5484e-08	7.02007	G	T	MD10G1169800
Prunin (PN)	Chr10	26214353	downstream	3.13427e-08	7.50386	T	G	MD10G1169800
Prunin (PN)	Chr10	26216282	intergenic	4.17563e-08	7.37928	T	C	MD10G1169800,MD10G1169900
Prunin (PN)	Chr10	26216284	intergenic	9.16098e-09	8.03806	G	C	MD10G1169800,MD10G1169900
Prunin (PN)	Chr10	26219946	intronic	2.45917e-08	7.60921	A	T	MD10G1169900
Prunin (PN)	Chr10	26323593	intergenic	4.04384e-08	7.39321	A	G	MD10G1170600,MD10G1170700
Prunin (PN)	Chr10	26364490	exonic	7.34596e-08	7.13395	G	C	MD10G1170900
Prunin (PN)	Chr10	26539305	intergenic	1.56921e-08	7.80432	A	C	MD10G1172800,MD10G1172900
Prunin (PN)	Chr10	26633001	intronic	2.09766e-09	8.67826	T	C	MD10G1173600
Prunin (PN)	Chr10	26670947	UTR3	1.19668e-07	6.92202	G	T	MD10G1174100
Prunin (PN)	Chr10	26676330	exonic	2.34159e-08	7.63049	T	G	MD10G1174400
Prunin (PN)	Chr12	1460813	intronic	1.4208e-08	7.84747	C	A	MD12G1014100
Prunin (PN)	Chr12	2232060	intronic	7.01917e-08	7.15371	A	G	MD12G1022600
Prunin (PN)	Chr12	21845176	exonic	1.69875e-07	6.76987	G	A	MD12G1140500
Prunin (PN)	Chr12	22668129	intergenic	4.78475e-08	7.32014	G	A	MD12G1147500,MD12G1147700
Prunin (PN)	Chr12	23367445	intergenic	1.62407e-07	6.7894	G	A	MD12G1153600,MD12G1153700
Prunin (PN)	Chr12	29165208	intronic	1.51909e-08	7.81842	A	T	MD12G1213200
Prunin (PN)	Chr14	9842094	intergenic	1.58829e-07	6.79907	A	G	MD14G1083200,MD14G1083400
Prunin (PN)	Chr14	9842188	intergenic	9.79633e-08	7.00894	A	T	MD14G1083200,MD14G1083400
Prunin (PN)	Chr14	15475533	intergenic	1.22568e-07	6.91162	A	G	MD14G1100100,MD14G1100200
Prunin (PN)	Chr14	16772770	intergenic	6.09195e-08	7.21524	G	T	MD14G1107200,MD14G1107300
Prunin (PN)	Chr14	17647147	intergenic	1.27046e-07	6.89604	T	C	MD14G1110900,MD14G1111000
Prunin (PN)	Chr14	28096676	exonic	1.06429e-07	6.97294	C	T	MD14G1189400
Prunin (PN)	Chr14	29037295	UTR3	7.43088e-08	7.12896	G	C	MD14G1201500
Prunin (PN)	Chr14	29045203	exonic	1.18402e-07	6.92664	A	G	MD14G1201600
Prunin (PN)	Chr15	22268284	intergenic	1.38151e-07	6.85965	T	C	MD15G1260700,MD15G1260900
Prunin (PN)	Chr15	22507482	exonic	1.54727e-08	7.81043	G	A	MD15G1263400
Prunin (PN)	Chr17	1507786	intronic	3.10142e-08	7.50844	C	T	MD17G1019700
Prunin (PN)	Chr17	1594110	upstream	6.99458e-08	7.15524	T	G	MD17G1021300
Prunin (PN)	Chr17	2534786	intronic	6.91328e-08	7.16032	A	T	MD17G1035400
Prunin (PN)	Chr17	2544588	intronic	2.0566e-09	8.68685	G	T	MD17G1035500
Prunin (PN)	Chr17	3777291	intergenic	2.82924e-09	8.54833	T	C	MD17G1050900,MD17G1051200
Prunin (PN)	Chr17	3792274	intergenic	3.58325e-09	8.44572	C	A	MD17G1050900,MD17G1051200
Prunin (PN)	Chr17	5808312	intergenic	1.3634e-07	6.86538	G	A	MD17G1072200,MD17G1072300
Prunin (PN)	Chr17	5900785	downstream	1.54957e-07	6.80979	C	G	MD17G1073300,MD17G1073400
Prunin (PN)	Chr17	7619874	intronic	7.23543e-08	7.14054	A	T	MD17G1091300
Prunin (PN)	Chr17	12129312	intergenic	1.31796e-07	6.8801	T	C	MD17G1135300,MD17G1135600
Prunin (PN)	Chr17	12838243	intergenic	5.96399e-09	8.22446	C	A	MD17G1142500,MD17G1142600
Prunin (PN)	Chr17	14907717	intergenic	1.66237e-07	6.77927	C	T	MD17G1156000,MD17G1156100
Prunin (PN)	Chr17	14953988	intergenic	1.31675e-07	6.8805	A	C	MD17G1156200,MD17G1156300
Prunin (PN)	Chr17	14984317	intergenic	4.15769e-08	7.38115	C	T	MD17G1156400,MD17G1156500
Prunin (PN)	Chr17	15687401	intergenic	7.43548e-08	7.12869	A	C	MD17G1160300,MD17G1160500
Prunin (PN)	Chr17	20309086	intronic	2.69392e-08	7.56962	C	G	MD17G1177700
Prunin (PN)	Chr17	22317538	intergenic	3.6154e-09	8.44184	A	T	MD17G1186400,MD17G1186700
Prunin (PN)	Chr17	22677305	exonic	1.05021e-07	6.97872	T	C	MD17G1190300
Prunin (PN)	Chr17	23327047	intergenic	1.79488e-07	6.74596	C	T	MD17G1194800,MD17G1194900
Prunin (PN)	Chr17	24001205	intergenic	4.03611e-08	7.39404	G	A	MD17G1199100,MD17G1199200
Prunin (PN)	Chr17	25485901	intergenic	1.62021e-07	6.79043	A	T	MD17G1209900,MD17G1210000
Prunin (PN)	Chr17	29127444	exonic	1.06371e-07	6.97318	T	C	MD17G1241800
Chlorogenic acid (CGA)	Chr00	36899345	intergenic	1.22226e-07	6.91284	T	C	MD00G1163700,MD00G1163800
Chlorogenic acid (CGA)	Chr01	1518699	intergenic	9.65416e-08	7.01529	T	C	MD01G1004700,MD01G1005100
Chlorogenic acid (CGA)	Chr01	1518707	intergenic	9.65416e-08	7.01529	C	T	MD01G1004700,MD01G1005100
Chlorogenic acid (CGA)	Chr01	7355945	intergenic	1.72401e-07	6.76346	G	A	MD01G1015800,MD01G1016100
Chlorogenic acid (CGA)	Chr02	448705	intergenic	1.2317e-07	6.9095	A	G	MD02G1006500,MD02G1006600
Chlorogenic acid (CGA)	Chr02	6805396	intergenic	1.34322e-08	7.87185	C	G	MD02G1086800,MD02G1086900
Chlorogenic acid (CGA)	Chr02	13255922	intergenic	1.21809e-07	6.91432	T	C	MD02G1159000,MD02G1159100
Chlorogenic acid (CGA)	Chr02	13260463	intergenic	1.26186e-08	7.89899	G	A	MD02G1159000,MD02G1159100
Chlorogenic acid (CGA)	Chr05	30572663	intergenic	1.81119e-07	6.74204	G	A	MD05G1178700,MD05G1178800
Chlorogenic acid (CGA)	Chr06	25910788	intergenic	9.38585e-08	7.02753	C	T	MD06G1120000,MD06G1120100
Chlorogenic acid (CGA)	Chr07	30697662	intronic	3.99467e-09	8.39852	T	A	MD07G1233000
Chlorogenic acid (CGA)	Chr07	31709431	intergenic	7.33227e-08	7.13476	G	A	MD07G1247900,MD07G1248000
Chlorogenic acid (CGA)	Chr09	14815503	intergenic	5.32057e-08	7.27404	A	C	MD09G1174600,MD09G1174700
Chlorogenic acid (CGA)	Chr10	12197639	downstream	1.09511e-07	6.96054	A	T	MD10G1083100
Chlorogenic acid (CGA)	Chr10	12197640	downstream	1.09511e-07	6.96054	A	G	MD10G1083100
Chlorogenic acid (CGA)	Chr10	22913187	intergenic	7.65221e-08	7.11621	G	A	MD10G1143100,MD10G1143300
Chlorogenic acid (CGA)	Chr10	22913965	intergenic	2.56991e-11	10.5901	C	T	MD10G1143100,MD10G1143300
Chlorogenic acid (CGA)	Chr10	39197507	intronic	3.65965e-09	8.43656	C	T	MD10G1306000
Chlorogenic acid (CGA)	Chr12	28938428	exonic	1.55241e-07	6.80899	A	G	MD12G1210800
Chlorogenic acid (CGA)	Chr13	17544950	intergenic	9.53688e-08	7.02059	C	T	MD13G1198300,MD13G1198400
Chlorogenic acid (CGA)	Chr13	26365918	downstream	6.83278e-08	7.1654	A	G	MD13G1248200
Chlorogenic acid (CGA)	Chr13	33816462	intergenic	1.33731e-07	6.87377	G	A	MD13G1263700,MD13G1263800
Chlorogenic acid (CGA)	Chr13	35732860	downstream	1.17478e-07	6.93004	C	T	MD13G1269700
Chlorogenic acid (CGA)	Chr16	29456547	intergenic	6.81492e-08	7.16654	G	A	MD16G1255800,MD16G1255900
Chlorogenic acid (CGA)	Chr17	7124456	intergenic	8.98519e-08	7.04647	T	C	MD17G1086500,MD17G1086600
Chlorogenic acid (CGA)	Chr17	20174773	intergenic	1.02774e-07	6.98812	T	C	MD17G1177200,MD17G1177400
Chlorogenic acid (CGA)	Chr17	22643501	intergenic	9.7968e-08	7.00892	G	A	MD17G1190000,MD17G1190100
Chlorogenic acid (CGA)	Chr17	28263534	intergenic	1.1599e-08	7.93558	A	G	MD17G1233800,MD17G1233900
Chlorogenic acid (CGA)	Chr17	29969925	intergenic	1.28218e-07	6.89205	T	C	MD17G1250000,MD17G1250200
Ferulic acid (FA)	Chr02	21776081	intergenic	5.12594e-08	7.29023	C	T	MD02G1210100,MD02G1210200
Ferulic acid (FA)	Chr02	21821579	intergenic	3.79228e-09	8.4211	C	A	MD02G1210100,MD02G1210200
Ferulic acid (FA)	Chr02	22922297	intergenic	1.39754e-07	6.85464	C	T	MD02G1212800,MD02G1213100
Ferulic acid (FA)	Chr03	35896552	exonic	8.96121e-08	7.04763	G	A	MD03G1276500
Ferulic acid (FA)	Chr07	1534513	exonic	1.81799e-07	6.74041	G	A	MD07G1017700
Ferulic acid (FA)	Chr07	3287093	intergenic	1.64357e-07	6.78421	A	G	MD07G1038900,MD07G1039000
Ferulic acid (FA)	Chr08	58086	downstream	1.07602e-07	6.96818	G	A	MD08G1000700
Ferulic acid (FA)	Chr11	19972413	intergenic	2.2652e-08	7.64489	G	T	MD11G1173100,MD11G1173200
Ferulic acid (FA)	Chr14	14505758	intergenic	1.19225e-07	6.92363	C	T	MD14G1095800,MD14G1095900
Ferulic acid (FA)	Chr16	1725702	downstream	1.45822e-07	6.83618	C	T	MD16G1023900
Ferulic acid (FA)	Chr16	27401085	intergenic	2.66094e-08	7.57496	G	A	MD16G1246800,MD16G1247000
Ferulic acid (FA)	Chr16	27971508	intergenic	1.13488e-07	6.94505	C	T	MD16G1249800,MD16G1249900
Ferulic acid (FA)	Chr16	34045701	intergenic	5.34261e-08	7.27225	C	T	MD16G1266600,MD16G1266900
Ferulic acid (FA)	Chr16	34915061	intergenic	6.14739e-08	7.21131	G	A	MD16G1269800,MD16G1269900
phloridzin (PZ)	Chr04	21267563	downstream	1.16764e-07	6.93269	T	C	MD04G1126700
phloridzin (PZ)	Chr05	19940664	intergenic	1.35728e-07	6.86733	G	A	MD05G1093800,MD05G1094100
Methyl gallate (MG)	Chr00	2967021	intergenic	1.68338e-07	6.77382	C	T	MD00G1018300,MD00G1018400
Methyl gallate (MG)	Chr00	2967454	intergenic	7.77668e-08	7.10921	G	A	MD00G1018300,MD00G1018400
Methyl gallate (MG)	Chr00	2967473	intergenic	7.55337e-08	7.12186	G	A	MD00G1018300,MD00G1018400
Methyl gallate (MG)	Chr00	2967499	intergenic	1.65881e-07	6.7802	A	T	MD00G1018300,MD00G1018400
Methyl gallate (MG)	Chr00	2970674	intergenic	1.09755e-07	6.95958	G	A	MD00G1018300,MD00G1018400
Methyl gallate (MG)	Chr00	2975177	intergenic	1.36646e-07	6.8644	G	A	MD00G1018300,MD00G1018400
Methyl gallate (MG)	Chr00	2976112	intergenic	8.06867e-08	7.0932	C	T	MD00G1018300,MD00G1018400
Methyl gallate (MG)	Chr00	2978016	intergenic	1.0913e-07	6.96206	C	T	MD00G1018300,MD00G1018400
Methyl gallate (MG)	Chr00	2988131	intergenic	4.43797e-08	7.35282	A	G	MD00G1018300,MD00G1018400
Methyl gallate (MG)	Chr00	2990589	intergenic	8.54491e-08	7.06829	T	A	MD00G1018300,MD00G1018400
Methyl gallate (MG)	Chr00	2990877	intergenic	1.48494e-07	6.82829	C	T	MD00G1018300,MD00G1018400
Methyl gallate (MG)	Chr00	2993842	intergenic	1.46964e-07	6.83279	G	A	MD00G1018300,MD00G1018400
Methyl gallate (MG)	Chr00	3005612	intergenic	1.09513e-07	6.96054	G	A	MD00G1018300,MD00G1018400
Methyl gallate (MG)	Chr00	3005787	intergenic	1.16113e-09	8.93512	C	T	MD00G1018300,MD00G1018400
Methyl gallate (MG)	Chr00	3007042	intergenic	1.41807e-07	6.8483	G	A	MD00G1018300,MD00G1018400
Methyl gallate (MG)	Chr00	3008977	intergenic	7.59183e-08	7.11965	T	A	MD00G1018300,MD00G1018400
Methyl gallate (MG)	Chr00	3009004	intergenic	5.63791e-08	7.24888	C	T	MD00G1018300,MD00G1018400
Methyl gallate (MG)	Chr00	3009700	intergenic	9.93348e-08	7.0029	G	A	MD00G1018300,MD00G1018400
Methyl gallate (MG)	Chr00	3012502	intergenic	4.42028e-08	7.35455	G	A	MD00G1018300,MD00G1018400
Methyl gallate (MG)	Chr00	3012596	intergenic	1.52498e-07	6.81674	C	T	MD00G1018300,MD00G1018400
Methyl gallate (MG)	Chr00	3012739	intergenic	1.04437e-07	6.98115	C	A	MD00G1018300,MD00G1018400
Methyl gallate (MG)	Chr00	3012758	intergenic	3.85846e-08	7.41359	G	A	MD00G1018300,MD00G1018400
Methyl gallate (MG)	Chr00	3012931	intergenic	3.92452e-08	7.40621	G	A	MD00G1018300,MD00G1018400
Methyl gallate (MG)	Chr00	3012937	intergenic	1.03919e-07	6.98331	T	C	MD00G1018300,MD00G1018400
Methyl gallate (MG)	Chr00	3012940	intergenic	1.25374e-07	6.90179	C	T	MD00G1018300,MD00G1018400
Methyl gallate (MG)	Chr00	3013029	intergenic	7.01981e-08	7.15367	G	A	MD00G1018300,MD00G1018400
Methyl gallate (MG)	Chr00	3013061	intergenic	3.95399e-08	7.40296	G	A	MD00G1018300,MD00G1018400
Methyl gallate (MG)	Chr00	3013063	intergenic	3.95399e-08	7.40296	C	T	MD00G1018300,MD00G1018400
Methyl gallate (MG)	Chr00	3013425	intergenic	8.21071e-08	7.08562	C	G	MD00G1018300,MD00G1018400
Methyl gallate (MG)	Chr00	3013515	intergenic	1.25429e-07	6.9016	A	T	MD00G1018300,MD00G1018400
Methyl gallate (MG)	Chr00	3013556	intergenic	1.27823e-07	6.89339	A	C	MD00G1018300,MD00G1018400
Methyl gallate (MG)	Chr00	3013582	intergenic	1.76018e-07	6.75444	G	A	MD00G1018300,MD00G1018400
Methyl gallate (MG)	Chr00	3013734	intergenic	9.63201e-08	7.01628	C	T	MD00G1018300,MD00G1018400
Methyl gallate (MG)	Chr00	3014841	intergenic	1.35577e-07	6.86781	G	A	MD00G1018300,MD00G1018400
Methyl gallate (MG)	Chr00	3015451	intergenic	2.62434e-08	7.58098	G	A	MD00G1018300,MD00G1018400
Methyl gallate (MG)	Chr00	3015579	intergenic	1.02995e-07	6.98719	A	G	MD00G1018300,MD00G1018400
Methyl gallate (MG)	Chr00	3015794	intergenic	5.40306e-08	7.26736	C	T	MD00G1018300,MD00G1018400
Methyl gallate (MG)	Chr00	3016170	intergenic	8.31841e-08	7.07996	G	A	MD00G1018300,MD00G1018400
Methyl gallate (MG)	Chr00	3016348	intergenic	4.08014e-09	8.38932	C	T	MD00G1018300,MD00G1018400
Methyl gallate (MG)	Chr00	3016352	intergenic	7.61925e-09	8.11809	A	G	MD00G1018300,MD00G1018400
Methyl gallate (MG)	Chr00	3017466	intergenic	3.92603e-08	7.40605	G	A	MD00G1018300,MD00G1018400
Methyl gallate (MG)	Chr00	3017727	intergenic	5.16016e-10	9.28734	A	C	MD00G1018300,MD00G1018400
Methyl gallate (MG)	Chr00	3017735	intergenic	3.74437e-09	8.42662	G	A	MD00G1018300,MD00G1018400
Methyl gallate (MG)	Chr00	3017760	intergenic	7.60643e-08	7.11882	A	G	MD00G1018300,MD00G1018400
Methyl gallate (MG)	Chr00	3017776	intergenic	1.3397e-08	7.87299	G	A	MD00G1018300,MD00G1018400
Methyl gallate (MG)	Chr00	3018042	intergenic	7.31925e-09	8.13553	C	G	MD00G1018300,MD00G1018400
Methyl gallate (MG)	Chr00	3018075	intergenic	7.44989e-08	7.12785	G	A	MD00G1018300,MD00G1018400
Methyl gallate (MG)	Chr00	3018407	intergenic	3.20097e-08	7.49472	G	A	MD00G1018300,MD00G1018400
Methyl gallate (MG)	Chr00	3019406	intergenic	2.02464e-08	7.69365	A	C	MD00G1018300,MD00G1018400
Methyl gallate (MG)	Chr00	3021746	intergenic	8.43855e-08	7.07373	C	A	MD00G1018300,MD00G1018400
Methyl gallate (MG)	Chr00	3022874	intergenic	8.8334e-08	7.05387	A	G	MD00G1018300,MD00G1018400
Methyl gallate (MG)	Chr00	3022890	intergenic	7.38058e-08	7.13191	C	T	MD00G1018300,MD00G1018400
Methyl gallate (MG)	Chr00	3022911	intergenic	1.67126e-07	6.77696	C	T	MD00G1018300,MD00G1018400
Methyl gallate (MG)	Chr00	14214138	upstream	7.34367e-08	7.13409	G	T	MD00G1072300
Methyl gallate (MG)	Chr00	16776209	intergenic	8.64761e-08	7.0631	A	G	MD00G1083900,MD00G1084000
Methyl gallate (MG)	Chr00	16777677	intergenic	7.43387e-09	8.12878	G	A	MD00G1083900,MD00G1084000
Methyl gallate (MG)	Chr00	16777817	intergenic	3.0936e-08	7.50954	G	A	MD00G1083900,MD00G1084000
Methyl gallate (MG)	Chr00	16777871	intergenic	1.36541e-07	6.86474	C	T	MD00G1083900,MD00G1084000
Methyl gallate (MG)	Chr00	16777893	intergenic	1.11438e-07	6.95297	G	A	MD00G1083900,MD00G1084000
Methyl gallate (MG)	Chr00	16778386	intergenic	3.12514e-09	8.50513	G	A	MD00G1083900,MD00G1084000
Methyl gallate (MG)	Chr00	16784337	intronic	2.34743e-08	7.62941	C	T	MD00G1084000
Methyl gallate (MG)	Chr00	16784338	intronic	9.45094e-09	8.02453	A	T	MD00G1084000
Methyl gallate (MG)	Chr00	16788517	intergenic	1.75704e-07	6.75522	C	T	MD00G1084000,MD00G1084200
Methyl gallate (MG)	Chr00	16788800	intergenic	5.77509e-09	8.23844	G	A	MD00G1084000,MD00G1084200
Methyl gallate (MG)	Chr00	16789032	intergenic	5.3092e-08	7.27497	C	A	MD00G1084000,MD00G1084200
Methyl gallate (MG)	Chr00	16790052	intergenic	2.61487e-09	8.58255	C	T	MD00G1084000,MD00G1084200
Methyl gallate (MG)	Chr00	16790238	intergenic	1.97065e-08	7.70539	C	T	MD00G1084000,MD00G1084200
Methyl gallate (MG)	Chr00	18701595	intergenic	1.14694e-07	6.94046	C	T	MD00G1090600,MD00G1090900
Methyl gallate (MG)	Chr00	20170457	intergenic	1.08221e-07	6.96569	G	A	MD00G1096500,MD00G1096600
Methyl gallate (MG)	Chr00	26399293	intergenic	7.30708e-10	9.13626	G	A	MD00G1123000,MD00G1123300
Methyl gallate (MG)	Chr00	27990988	intergenic	7.11176e-08	7.14802	T	A	MD00G1130000,MD00G1130100
Methyl gallate (MG)	Chr00	28010863	intergenic	9.63492e-08	7.01615	C	T	MD00G1130100,MD00G1130200
Methyl gallate (MG)	Chr00	28737536	intergenic	1.64152e-07	6.78475	C	T	MD00G1132600,MD00G1133000
Methyl gallate (MG)	Chr00	28739661	intergenic	7.02107e-08	7.1536	G	A	MD00G1132600,MD00G1133000
Methyl gallate (MG)	Chr00	28744428	upstream	1.03504e-07	6.98504	A	T	MD00G1133000
Methyl gallate (MG)	Chr00	30912605	intergenic	1.51414e-07	6.81983	T	C	MD00G1141700,MD00G1141800
Methyl gallate (MG)	Chr00	30912695	intergenic	3.21185e-10	9.49325	C	G	MD00G1141700,MD00G1141800
Methyl gallate (MG)	Chr00	30912717	intergenic	1.81686e-10	9.74068	G	A	MD00G1141700,MD00G1141800
Methyl gallate (MG)	Chr00	30912790	intergenic	1.55969e-07	6.80696	T	G	MD00G1141700,MD00G1141800
Methyl gallate (MG)	Chr00	30913036	intergenic	5.34147e-08	7.27234	C	T	MD00G1141700,MD00G1141800
Methyl gallate (MG)	Chr00	30956952	ncRNA_intronic	5.32575e-09	8.27362	C	A	MD00G1142000
Methyl gallate (MG)	Chr00	31283278	intergenic	6.93399e-08	7.15902	G	A	MD00G1143700,MD00G1143800
Methyl gallate (MG)	Chr00	31305411	intergenic	6.04704e-08	7.21846	G	A	MD00G1143800,MD00G1144100
Methyl gallate (MG)	Chr00	31311831	intergenic	1.7824e-07	6.749	G	A	MD00G1143800,MD00G1144100
Methyl gallate (MG)	Chr00	32330327	intergenic	1.01713e-08	7.99262	G	A	MD00G1147900,MD00G1148000
Methyl gallate (MG)	Chr00	32342519	intergenic	1.17992e-07	6.92815	G	A	MD00G1147900,MD00G1148000
Methyl gallate (MG)	Chr00	32342792	intergenic	5.53326e-08	7.25702	C	T	MD00G1147900,MD00G1148000
Methyl gallate (MG)	Chr00	32343214	intergenic	1.05984e-07	6.97476	C	T	MD00G1147900,MD00G1148000
Methyl gallate (MG)	Chr00	32348987	intergenic	1.22585e-08	7.91156	C	T	MD00G1147900,MD00G1148000
Methyl gallate (MG)	Chr00	32357697	intergenic	5.6518e-08	7.24781	T	A	MD00G1147900,MD00G1148000
Methyl gallate (MG)	Chr00	32365179	intergenic	6.79452e-09	8.16784	T	G	MD00G1147900,MD00G1148000
Methyl gallate (MG)	Chr00	32365245	intergenic	7.50163e-08	7.12484	G	C	MD00G1147900,MD00G1148000
Methyl gallate (MG)	Chr00	32365843	intergenic	1.72361e-08	7.76356	G	A	MD00G1147900,MD00G1148000
Methyl gallate (MG)	Chr00	32365931	intergenic	1.11288e-07	6.95355	C	T	MD00G1147900,MD00G1148000
Methyl gallate (MG)	Chr00	32366354	intergenic	2.36251e-08	7.62663	C	T	MD00G1147900,MD00G1148000
Methyl gallate (MG)	Chr00	32367022	intergenic	4.48778e-08	7.34797	C	T	MD00G1147900,MD00G1148000
Methyl gallate (MG)	Chr00	32367180	intergenic	1.33376e-07	6.87492	G	A	MD00G1147900,MD00G1148000
Methyl gallate (MG)	Chr00	32368354	intergenic	3.686e-08	7.43344	G	T	MD00G1147900,MD00G1148000
Methyl gallate (MG)	Chr00	32368395	intergenic	1.01205e-07	6.9948	C	T	MD00G1147900,MD00G1148000
Methyl gallate (MG)	Chr00	40415696	intronic	1.36735e-09	8.86412	A	T	MD00G1174200
Methyl gallate (MG)	Chr00	41312163	intergenic	1.97891e-08	7.70357	C	A	MD00G1177400,MD00G1177600
Methyl gallate (MG)	Chr00	41881758	intergenic	3.99323e-09	8.39868	T	A	MD00G1178400,MD00G1178600
Methyl gallate (MG)	Chr00	41889390	intergenic	1.13882e-07	6.94355	G	A	MD00G1178400,MD00G1178600
Methyl gallate (MG)	Chr01	23789727	intronic	8.04519e-08	7.09446	A	G	MD01G1125800
Methyl gallate (MG)	Chr01	32127126	upstream	9.05912e-08	7.04291	A	G	MD01G1233200
Methyl gallate (MG)	Chr03	28809555	intronic	1.73456e-07	6.76081	T	A	MD03G1209000
Methyl gallate (MG)	Chr03	28969134	intergenic	1.41419e-08	7.84949	G	A	MD03G1210500,MD03G1210700
Methyl gallate (MG)	Chr03	29406797	intergenic	1.32525e-08	7.8777	C	T	MD03G1214400,MD03G1214700
Methyl gallate (MG)	Chr03	29451235	intergenic	4.57275e-08	7.33982	G	A	MD03G1214400,MD03G1214700
Methyl gallate (MG)	Chr03	29566437	intergenic	9.19535e-09	8.03643	C	A	MD03G1215200,MD03G1215300
Methyl gallate (MG)	Chr03	36306138	intronic	7.48416e-08	7.12586	C	T	MD03G1282700
Methyl gallate (MG)	Chr03	36493414	intronic	2.38093e-09	8.62325	G	C	MD03G1284800
Methyl gallate (MG)	Chr03	36493466	intronic	8.16963e-08	7.0878	A	C	MD03G1284800
Methyl gallate (MG)	Chr03	37065068	upstream;downstream	4.07173e-08	7.39022	T	A	MD03G1294400,MD03G1294500
Methyl gallate (MG)	Chr04	234217	intronic	2.84243e-08	7.54631	G	A	MD04G1001900
Methyl gallate (MG)	Chr04	29854971	downstream	3.6805e-08	7.43409	T	A	MD04G1215600
Methyl gallate (MG)	Chr05	45805784	intronic	1.63894e-09	8.78544	A	T	MD05G1335300
Methyl gallate (MG)	Chr06	17157803	intergenic	1.80473e-07	6.74359	A	G	MD06G1070600,MD06G1070800
Methyl gallate (MG)	Chr06	33463256	intronic	2.57597e-08	7.58906	G	A	MD06G1201400
Methyl gallate (MG)	Chr06	33747992	downstream	1.37369e-07	6.86211	A	G	MD06G1203000
Methyl gallate (MG)	Chr06	33858577	downstream	1.59972e-07	6.79595	T	C	MD06G1204000
Methyl gallate (MG)	Chr06	35601780	UTR3	1.07783e-07	6.96745	A	T	MD06G1225100
Methyl gallate (MG)	Chr07	2514761	intronic	9.64519e-08	7.01569	T	G	MD07G1030000
Methyl gallate (MG)	Chr07	3386288	intronic	3.60348e-09	8.44328	G	T	MD07G1040100
Methyl gallate (MG)	Chr07	9887414	intergenic	1.52858e-07	6.81571	G	T	MD07G1092800,MD07G1092900
Methyl gallate (MG)	Chr09	13267552	intergenic	4.24542e-08	7.37208	A	C	MD09G1162900,MD09G1163000
Methyl gallate (MG)	Chr09	13357974	intergenic	2.24627e-09	8.64854	T	A	MD09G1163500,MD09G1163600
Methyl gallate (MG)	Chr09	13366730	intergenic	2.57321e-08	7.58952	G	A	MD09G1163500,MD09G1163600
Methyl gallate (MG)	Chr09	13473677	intergenic	1.26807e-07	6.89686	A	G	MD09G1164200,MD09G1164500
Methyl gallate (MG)	Chr09	14678869	exonic	7.60961e-08	7.11864	G	A	MD09G1173300
Methyl gallate (MG)	Chr09	14964564	intronic	8.57074e-08	7.06698	C	T	MD09G1175500
Methyl gallate (MG)	Chr09	18635397	intergenic	6.64916e-08	7.17723	A	C	MD09G1201700,MD09G1201800
Methyl gallate (MG)	Chr09	18999918	intergenic	5.94551e-08	7.22581	T	C	MD09G1203100,MD09G1203200
Methyl gallate (MG)	Chr09	19006172	intergenic	6.15571e-10	9.21072	G	A	MD09G1203100,MD09G1203200
Methyl gallate (MG)	Chr09	19018128	intronic	7.57275e-08	7.12075	C	T	MD09G1203200
Methyl gallate (MG)	Chr09	19046341	intergenic	1.38741e-07	6.8578	G	A	MD09G1203300,MD09G1203400
Methyl gallate (MG)	Chr09	19478786	intronic	3.96051e-08	7.40225	T	A	MD09G1204600
Methyl gallate (MG)	Chr09	19502875	intergenic	2.72595e-08	7.56448	A	T	MD09G1204700,MD09G1205200
Methyl gallate (MG)	Chr09	19547836	intergenic	1.75684e-07	6.75527	C	T	MD09G1204700,MD09G1205200
Methyl gallate (MG)	Chr09	19549780	intergenic	1.7723e-07	6.75146	G	A	MD09G1204700,MD09G1205200
Methyl gallate (MG)	Chr09	19981586	intergenic	3.691e-08	7.43286	G	A	MD09G1208200,MD09G1208300
Methyl gallate (MG)	Chr09	19981914	intergenic	7.44848e-08	7.12793	A	G	MD09G1208200,MD09G1208300
Methyl gallate (MG)	Chr09	20053313	intergenic	9.72931e-08	7.01192	G	A	MD09G1208700,MD09G1208800
Methyl gallate (MG)	Chr09	20165277	intergenic	8.49854e-08	7.07066	C	T	MD09G1209200,MD09G1209300
Methyl gallate (MG)	Chr09	20303118	upstream	9.27611e-08	7.03263	A	G	MD09G1210200
Methyl gallate (MG)	Chr09	20320565	intergenic	1.18573e-07	6.92602	C	T	MD09G1210200,MD09G1210300
Methyl gallate (MG)	Chr09	20345693	downstream	3.25991e-09	8.48679	G	A	MD09G1210300
Methyl gallate (MG)	Chr09	20690889	intergenic	1.12189e-07	6.95005	C	T	MD09G1211700,MD09G1211800
Methyl gallate (MG)	Chr09	20784385	exonic	5.75741e-08	7.23977	C	G	MD09G1212300
Methyl gallate (MG)	Chr09	20787428	intergenic	1.06165e-07	6.97402	G	A	MD09G1212300,MD09G1212400
Methyl gallate (MG)	Chr09	20789121	intergenic	3.09579e-08	7.50923	C	T	MD09G1212300,MD09G1212400
Methyl gallate (MG)	Chr09	20789125	intergenic	1.34816e-08	7.87026	T	G	MD09G1212300,MD09G1212400
Methyl gallate (MG)	Chr09	20793084	intergenic	1.64919e-07	6.78273	C	T	MD09G1212300,MD09G1212400
Methyl gallate (MG)	Chr09	20793382	intergenic	3.20627e-08	7.494	A	C	MD09G1212300,MD09G1212400
Methyl gallate (MG)	Chr09	20798538	intergenic	1.65895e-07	6.78017	A	T	MD09G1212300,MD09G1212400
Methyl gallate (MG)	Chr09	20798542	intergenic	1.65895e-07	6.78017	A	G	MD09G1212300,MD09G1212400
Methyl gallate (MG)	Chr09	20798906	intergenic	1.59043e-07	6.79848	A	C	MD09G1212300,MD09G1212400
Methyl gallate (MG)	Chr09	20799152	intergenic	4.06036e-08	7.39143	C	T	MD09G1212300,MD09G1212400
Methyl gallate (MG)	Chr09	20812208	intergenic	5.14891e-08	7.28828	G	A	MD09G1212300,MD09G1212400
Methyl gallate (MG)	Chr09	20812885	intergenic	1.05273e-07	6.97768	C	G	MD09G1212300,MD09G1212400
Methyl gallate (MG)	Chr09	20813718	intergenic	1.62454e-07	6.78927	C	T	MD09G1212300,MD09G1212400
Methyl gallate (MG)	Chr09	20815267	intergenic	1.55047e-07	6.80954	A	C	MD09G1212300,MD09G1212400
Methyl gallate (MG)	Chr09	20817509	intergenic	1.24717e-07	6.90407	G	A	MD09G1212300,MD09G1212400
Methyl gallate (MG)	Chr09	20818058	intergenic	8.24495e-08	7.08381	C	T	MD09G1212300,MD09G1212400
Methyl gallate (MG)	Chr09	20823314	intergenic	2.47535e-08	7.60636	G	A	MD09G1212300,MD09G1212400
Methyl gallate (MG)	Chr09	20823320	intergenic	1.66073e-09	8.7797	C	T	MD09G1212300,MD09G1212400
Methyl gallate (MG)	Chr09	20832133	upstream	1.75984e-07	6.75453	C	T	MD09G1212400
Methyl gallate (MG)	Chr09	20833372	exonic	2.45958e-08	7.60914	C	G	MD09G1212400
Methyl gallate (MG)	Chr09	20855153	intergenic	1.95112e-08	7.70972	G	A	MD09G1212500,MD09G1212600
Methyl gallate (MG)	Chr09	20883368	upstream	7.68477e-08	7.11437	G	T	MD09G1212900
Methyl gallate (MG)	Chr09	20966376	intergenic	1.71784e-07	6.76502	C	T	MD09G1213700,MD09G1213800
Methyl gallate (MG)	Chr09	21044960	exonic	3.86738e-09	8.41258	G	A	MD09G1214200
Methyl gallate (MG)	Chr09	21262641	intronic	1.75347e-07	6.7561	T	C	MD09G1215300
Methyl gallate (MG)	Chr09	21262678	intronic	1.56343e-07	6.80592	A	G	MD09G1215300
Methyl gallate (MG)	Chr09	21272278	intergenic	8.04898e-09	8.09426	C	T	MD09G1215400,MD09G1215500
Methyl gallate (MG)	Chr09	21281599	intergenic	6.43071e-09	8.19174	G	A	MD09G1215400,MD09G1215500
Methyl gallate (MG)	Chr09	21281609	intergenic	8.32398e-09	8.07967	T	C	MD09G1215400,MD09G1215500
Methyl gallate (MG)	Chr09	21281703	intergenic	9.27805e-08	7.03254	G	T	MD09G1215400,MD09G1215500
Methyl gallate (MG)	Chr09	21282884	intergenic	6.2294e-08	7.20555	T	C	MD09G1215400,MD09G1215500
Methyl gallate (MG)	Chr09	21284910	intergenic	3.12485e-08	7.50517	G	A	MD09G1215400,MD09G1215500
Methyl gallate (MG)	Chr09	21359973	intergenic	1.23911e-08	7.90689	A	T	MD09G1215900,MD09G1216000
Methyl gallate (MG)	Chr09	21360419	intergenic	1.56172e-07	6.8064	C	A	MD09G1215900,MD09G1216000
Methyl gallate (MG)	Chr09	21360444	intergenic	1.26212e-07	6.8989	T	C	MD09G1215900,MD09G1216000
Methyl gallate (MG)	Chr09	21549579	intergenic	7.71787e-08	7.1125	G	A	MD09G1216600,MD09G1216700
Methyl gallate (MG)	Chr09	21681341	intergenic	5.18809e-08	7.28499	C	A	MD09G1217100,MD09G1217200
Methyl gallate (MG)	Chr09	21683398	intergenic	1.07649e-08	7.96799	G	A	MD09G1217100,MD09G1217200
Methyl gallate (MG)	Chr09	21686485	intergenic	3.5377e-10	9.45128	T	C	MD09G1217100,MD09G1217200
Methyl gallate (MG)	Chr09	21689427	downstream	5.29913e-08	7.2758	A	G	MD09G1217200
Methyl gallate (MG)	Chr09	21689479	downstream	1.1439e-08	7.94161	C	T	MD09G1217200
Methyl gallate (MG)	Chr09	21709381	upstream	1.18148e-07	6.92757	A	G	MD09G1217300
Methyl gallate (MG)	Chr09	21717748	exonic	3.60732e-08	7.44282	A	G	MD09G1217300
Methyl gallate (MG)	Chr09	21820750	intergenic	1.09571e-08	7.96031	A	C	MD09G1217300,MD09G1217400
Methyl gallate (MG)	Chr09	21863162	intergenic	1.50254e-07	6.82317	G	A	MD09G1217400,MD09G1217500
Methyl gallate (MG)	Chr09	22031668	intergenic	5.32613e-08	7.27359	A	G	MD09G1218200,MD09G1218300
Methyl gallate (MG)	Chr09	22079514	intergenic	8.98406e-09	8.04653	T	A	MD09G1218300,MD09G1218700
Methyl gallate (MG)	Chr09	22101790	intergenic	5.96901e-08	7.2241	G	A	MD09G1218300,MD09G1218700
Methyl gallate (MG)	Chr09	22152013	intergenic	1.04626e-07	6.98036	C	T	MD09G1218300,MD09G1218700
Methyl gallate (MG)	Chr09	22179715	intergenic	3.19299e-08	7.4958	T	C	MD09G1218300,MD09G1218700
Methyl gallate (MG)	Chr09	22186595	intergenic	8.42597e-08	7.07438	C	T	MD09G1218300,MD09G1218700
Methyl gallate (MG)	Chr09	22211514	intergenic	2.70061e-08	7.56854	C	T	MD09G1218300,MD09G1218700
Methyl gallate (MG)	Chr09	22241879	intergenic	1.50226e-07	6.82325	C	T	MD09G1218300,MD09G1218700
Methyl gallate (MG)	Chr09	22242573	intergenic	1.39747e-08	7.85466	C	T	MD09G1218300,MD09G1218700
Methyl gallate (MG)	Chr09	22265765	intergenic	6.22814e-08	7.20564	G	T	MD09G1218300,MD09G1218700
Methyl gallate (MG)	Chr09	22272343	intergenic	1.24661e-07	6.90427	G	A	MD09G1218300,MD09G1218700
Methyl gallate (MG)	Chr09	22272999	intergenic	3.75163e-08	7.42578	C	T	MD09G1218300,MD09G1218700
Methyl gallate (MG)	Chr09	22367419	intergenic	1.21676e-08	7.91479	C	T	MD09G1219000,MD09G1219100
Methyl gallate (MG)	Chr09	22440356	intergenic	2.85204e-08	7.54484	C	T	MD09G1219300,MD09G1219600
Methyl gallate (MG)	Chr09	22446748	intergenic	9.22127e-08	7.03521	C	A	MD09G1219300,MD09G1219600
Methyl gallate (MG)	Chr09	22453717	intergenic	2.55022e-08	7.59342	T	C	MD09G1219300,MD09G1219600
Methyl gallate (MG)	Chr09	24893740	intronic	1.47401e-07	6.8315	C	T	MD09G1220000
Methyl gallate (MG)	Chr09	24944733	intergenic	1.7185e-07	6.76485	C	T	MD09G1220000,MD09G1220100
Methyl gallate (MG)	Chr09	24958833	intergenic	3.49933e-08	7.45602	C	T	MD09G1220000,MD09G1220100
Methyl gallate (MG)	Chr09	25228706	intergenic	1.56477e-07	6.80555	C	A	MD09G1220200,MD09G1220700
Methyl gallate (MG)	Chr09	25471114	intergenic	6.50599e-08	7.18669	G	A	MD09G1221300,MD09G1221400
Methyl gallate (MG)	Chr09	25471141	intergenic	3.51085e-09	8.45459	T	C	MD09G1221300,MD09G1221400
Methyl gallate (MG)	Chr09	25493928	intronic	1.35349e-07	6.86855	A	G	MD09G1221600
Methyl gallate (MG)	Chr09	25496440	upstream	1.08668e-08	7.9639	C	T	MD09G1221600
Methyl gallate (MG)	Chr09	25516923	intergenic	3.65843e-08	7.43671	T	G	MD09G1221600,MD09G1221700
Methyl gallate (MG)	Chr09	25554065	intergenic	6.87375e-09	8.16281	G	A	MD09G1221600,MD09G1221700
Methyl gallate (MG)	Chr09	25558205	intergenic	2.19203e-08	7.65915	T	A	MD09G1221600,MD09G1221700
Methyl gallate (MG)	Chr09	25558487	intergenic	4.3162e-09	8.3649	G	T	MD09G1221600,MD09G1221700
Methyl gallate (MG)	Chr09	25558534	intergenic	9.70094e-08	7.01319	C	A	MD09G1221600,MD09G1221700
Methyl gallate (MG)	Chr09	25568514	intergenic	9.24719e-10	9.03399	G	T	MD09G1221600,MD09G1221700
Methyl gallate (MG)	Chr09	25569027	intergenic	6.04451e-09	8.21864	A	G	MD09G1221600,MD09G1221700
Methyl gallate (MG)	Chr09	25569102	intergenic	7.61274e-09	8.11846	T	C	MD09G1221600,MD09G1221700
Methyl gallate (MG)	Chr09	25609261	intergenic	4.28505e-08	7.36804	C	T	MD09G1221800,MD09G1221900
Methyl gallate (MG)	Chr09	25611782	intergenic	8.31628e-08	7.08007	C	T	MD09G1221800,MD09G1221900
Methyl gallate (MG)	Chr09	25639674	intergenic	9.07967e-08	7.04193	C	T	MD09G1221900,MD09G1222000
Methyl gallate (MG)	Chr09	25885370	intergenic	4.28336e-08	7.36822	C	T	MD09G1222000,MD09G1222100
Methyl gallate (MG)	Chr09	25887129	intergenic	4.65296e-08	7.33227	G	T	MD09G1222000,MD09G1222100
Methyl gallate (MG)	Chr09	25959418	intronic	1.31986e-07	6.87947	C	T	MD09G1222600
Methyl gallate (MG)	Chr09	26439627	intronic	1.14123e-08	7.94263	C	T	MD09G1223400
Methyl gallate (MG)	Chr09	26443666	intronic	1.30238e-07	6.88526	T	C	MD09G1223400
Methyl gallate (MG)	Chr09	26444013	intronic	1.87418e-08	7.72719	C	T	MD09G1223400
Methyl gallate (MG)	Chr09	26455700	intergenic	4.97409e-10	9.30329	A	G	MD09G1223400,MD09G1223600
Methyl gallate (MG)	Chr09	26455711	intergenic	4.03688e-10	9.39395	G	A	MD09G1223400,MD09G1223600
Methyl gallate (MG)	Chr09	26455951	intergenic	4.00156e-08	7.39777	G	A	MD09G1223400,MD09G1223600
Methyl gallate (MG)	Chr09	26461054	intergenic	8.55471e-08	7.06779	A	G	MD09G1223400,MD09G1223600
Methyl gallate (MG)	Chr09	26461579	intergenic	2.21368e-08	7.65489	C	T	MD09G1223400,MD09G1223600
Methyl gallate (MG)	Chr09	26467792	intronic	1.15154e-07	6.93872	G	C	MD09G1223600
Methyl gallate (MG)	Chr09	26501129	intergenic	8.21349e-09	8.08547	C	T	MD09G1223600,MD09G1223700
Methyl gallate (MG)	Chr09	26501167	intergenic	3.35464e-08	7.47435	G	A	MD09G1223600,MD09G1223700
Methyl gallate (MG)	Chr09	26510438	upstream	1.45415e-08	7.83739	G	A	MD09G1223700
Methyl gallate (MG)	Chr09	26513880	intergenic	1.35525e-07	6.86798	C	T	MD09G1223700,MD09G1223800
Methyl gallate (MG)	Chr09	26546871	intergenic	1.16612e-09	8.93326	C	T	MD09G1223700,MD09G1223800
Methyl gallate (MG)	Chr09	26554150	intergenic	8.11635e-10	9.09064	T	C	MD09G1223700,MD09G1223800
Methyl gallate (MG)	Chr09	26557369	intergenic	4.38139e-10	9.35839	G	A	MD09G1223700,MD09G1223800
Methyl gallate (MG)	Chr09	26558139	intergenic	1.69556e-08	7.77069	T	A	MD09G1223700,MD09G1223800
Methyl gallate (MG)	Chr09	26559099	intergenic	3.34753e-09	8.47528	G	A	MD09G1223700,MD09G1223800
Methyl gallate (MG)	Chr09	26613707	intergenic	3.39816e-08	7.46876	G	T	MD09G1223700,MD09G1223800
Methyl gallate (MG)	Chr09	26613712	intergenic	3.39816e-08	7.46876	G	A	MD09G1223700,MD09G1223800
Methyl gallate (MG)	Chr09	26614276	intergenic	9.7053e-08	7.01299	C	T	MD09G1223700,MD09G1223800
Methyl gallate (MG)	Chr09	26614428	upstream	5.07409e-08	7.29464	G	A	MD09G1223800
Methyl gallate (MG)	Chr09	26614609	upstream	1.058e-07	6.97551	G	A	MD09G1223800
Methyl gallate (MG)	Chr09	26614659	upstream	1.05339e-07	6.97741	G	T	MD09G1223800
Methyl gallate (MG)	Chr09	26623109	intronic	1.54412e-07	6.81132	G	T	MD09G1223800
Methyl gallate (MG)	Chr09	26623454	intronic	2.32103e-08	7.63432	G	A	MD09G1223800
Methyl gallate (MG)	Chr09	26626801	exonic	4.34972e-08	7.36154	G	A	MD09G1223800
Methyl gallate (MG)	Chr09	26629639	intronic	1.73107e-07	6.76169	T	A	MD09G1223900
Methyl gallate (MG)	Chr09	26629751	intronic	4.34141e-11	10.3624	G	T	MD09G1223900
Methyl gallate (MG)	Chr09	26632691	intergenic	1.38732e-07	6.85782	C	T	MD09G1223900,MD09G1224000
Methyl gallate (MG)	Chr09	26632719	intergenic	8.12915e-09	8.08996	G	A	MD09G1223900,MD09G1224000
Methyl gallate (MG)	Chr09	26634491	intergenic	5.34183e-08	7.27231	C	T	MD09G1223900,MD09G1224000
Methyl gallate (MG)	Chr09	26634512	intergenic	4.58615e-08	7.33855	C	T	MD09G1223900,MD09G1224000
Methyl gallate (MG)	Chr09	26634540	intergenic	2.41438e-08	7.61719	A	G	MD09G1223900,MD09G1224000
Methyl gallate (MG)	Chr09	26635034	intergenic	1.66674e-07	6.77813	C	T	MD09G1223900,MD09G1224000
Methyl gallate (MG)	Chr09	26637971	intergenic	1.08897e-07	6.96298	T	C	MD09G1223900,MD09G1224000
Methyl gallate (MG)	Chr09	26644370	intergenic	5.09429e-09	8.29292	C	T	MD09G1223900,MD09G1224000
Methyl gallate (MG)	Chr09	26644577	intergenic	5.26295e-08	7.27877	T	A	MD09G1223900,MD09G1224000
Methyl gallate (MG)	Chr09	26645517	intergenic	4.13425e-08	7.3836	G	A	MD09G1223900,MD09G1224000
Methyl gallate (MG)	Chr09	26646987	intergenic	1.07029e-09	8.9705	G	T	MD09G1223900,MD09G1224000
Methyl gallate (MG)	Chr09	26647083	intergenic	3.42314e-08	7.46558	G	A	MD09G1223900,MD09G1224000
Methyl gallate (MG)	Chr09	26647474	intergenic	9.80701e-08	7.00846	T	C	MD09G1223900,MD09G1224000
Methyl gallate (MG)	Chr09	26647475	intergenic	8.46695e-08	7.07227	G	C	MD09G1223900,MD09G1224000
Methyl gallate (MG)	Chr09	26647530	intergenic	2.1239e-08	7.67287	C	T	MD09G1223900,MD09G1224000
Methyl gallate (MG)	Chr09	26648589	intergenic	2.14988e-08	7.66759	G	A	MD09G1223900,MD09G1224000
Methyl gallate (MG)	Chr09	26648623	intergenic	8.2658e-09	8.08272	C	T	MD09G1223900,MD09G1224000
Methyl gallate (MG)	Chr09	26648644	intergenic	1.1786e-07	6.92863	C	T	MD09G1223900,MD09G1224000
Methyl gallate (MG)	Chr09	26648759	intergenic	2.87959e-08	7.54067	C	T	MD09G1223900,MD09G1224000
Methyl gallate (MG)	Chr09	26649312	intergenic	3.47062e-08	7.45959	G	A	MD09G1223900,MD09G1224000
Methyl gallate (MG)	Chr09	26652260	intergenic	1.34297e-07	6.87193	C	A	MD09G1223900,MD09G1224000
Methyl gallate (MG)	Chr09	26652270	intergenic	1.34297e-07	6.87193	T	C	MD09G1223900,MD09G1224000
Methyl gallate (MG)	Chr09	26653394	intergenic	8.91883e-10	9.04969	A	G	MD09G1223900,MD09G1224000
Methyl gallate (MG)	Chr09	26655339	intergenic	2.77732e-08	7.55637	G	T	MD09G1223900,MD09G1224000
Methyl gallate (MG)	Chr09	26656372	intergenic	4.24535e-08	7.37209	C	T	MD09G1223900,MD09G1224000
Methyl gallate (MG)	Chr09	26656999	intergenic	5.81192e-09	8.23568	C	T	MD09G1223900,MD09G1224000
Methyl gallate (MG)	Chr09	26657019	intergenic	3.51654e-09	8.45388	A	G	MD09G1223900,MD09G1224000
Methyl gallate (MG)	Chr09	26657186	intergenic	1.32309e-07	6.87841	C	T	MD09G1223900,MD09G1224000
Methyl gallate (MG)	Chr09	26666394	upstream	7.73382e-08	7.11161	A	C	MD09G1224000
Methyl gallate (MG)	Chr09	26667009	intronic	6.7765e-09	8.16899	T	A	MD09G1224000
Methyl gallate (MG)	Chr09	26675674	intergenic	1.31225e-07	6.88198	A	G	MD09G1224000,MD09G1224100
Methyl gallate (MG)	Chr09	26677811	intergenic	1.23888e-10	9.90697	T	G	MD09G1224000,MD09G1224100
Methyl gallate (MG)	Chr09	26686191	upstream	2.45169e-08	7.61053	T	A	MD09G1224100
Methyl gallate (MG)	Chr09	26688458	intergenic	3.24139e-08	7.48927	C	T	MD09G1224100,MD09G1224200
Methyl gallate (MG)	Chr09	26720357	intergenic	6.73628e-09	8.17158	A	G	MD09G1224100,MD09G1224200
Methyl gallate (MG)	Chr09	26720365	intergenic	1.05401e-07	6.97715	A	G	MD09G1224100,MD09G1224200
Methyl gallate (MG)	Chr09	26721125	intergenic	6.2713e-08	7.20264	A	G	MD09G1224100,MD09G1224200
Methyl gallate (MG)	Chr09	26721141	intergenic	7.61885e-08	7.11811	C	T	MD09G1224100,MD09G1224200
Methyl gallate (MG)	Chr09	27153157	intergenic	4.63031e-08	7.33439	G	A	MD09G1224100,MD09G1224200
Methyl gallate (MG)	Chr09	27181889	intergenic	7.87781e-08	7.10359	A	G	MD09G1224100,MD09G1224200
Methyl gallate (MG)	Chr09	27187990	downstream	7.66631e-08	7.11541	G	T	MD09G1224200
Methyl gallate (MG)	Chr09	27189339	intronic	1.03647e-07	6.98444	G	A	MD09G1224200
Methyl gallate (MG)	Chr09	27197923	intergenic	1.77385e-08	7.75108	A	T	MD09G1224200,MD09G1224300
Methyl gallate (MG)	Chr09	27200725	intergenic	4.80335e-08	7.31846	C	T	MD09G1224200,MD09G1224300
Methyl gallate (MG)	Chr09	27203752	intergenic	9.80941e-08	7.00836	C	T	MD09G1224200,MD09G1224300
Methyl gallate (MG)	Chr09	27206063	intergenic	4.03921e-08	7.3937	C	T	MD09G1224200,MD09G1224300
Methyl gallate (MG)	Chr09	27207042	intergenic	1.65754e-08	7.78054	C	T	MD09G1224200,MD09G1224300
Methyl gallate (MG)	Chr09	27207183	intergenic	6.28868e-08	7.20144	C	T	MD09G1224200,MD09G1224300
Methyl gallate (MG)	Chr09	27207201	intergenic	1.77065e-07	6.75187	T	C	MD09G1224200,MD09G1224300
Methyl gallate (MG)	Chr09	27207619	intergenic	7.19928e-08	7.14271	C	T	MD09G1224200,MD09G1224300
Methyl gallate (MG)	Chr09	27207627	intergenic	3.43672e-08	7.46386	G	A	MD09G1224200,MD09G1224300
Methyl gallate (MG)	Chr09	27210361	intergenic	4.95381e-08	7.30506	T	G	MD09G1224200,MD09G1224300
Methyl gallate (MG)	Chr09	27212745	intergenic	1.79196e-07	6.74667	C	T	MD09G1224200,MD09G1224300
Methyl gallate (MG)	Chr09	27213233	intergenic	3.68937e-08	7.43305	G	A	MD09G1224200,MD09G1224300
Methyl gallate (MG)	Chr09	27221371	intergenic	8.74202e-08	7.05839	G	C	MD09G1224200,MD09G1224300
Methyl gallate (MG)	Chr09	27221612	intergenic	1.04404e-07	6.98128	G	T	MD09G1224200,MD09G1224300
Methyl gallate (MG)	Chr09	27288555	intergenic	3.41979e-08	7.466	C	T	MD09G1224400,MD09G1224500
Methyl gallate (MG)	Chr09	27383531	intergenic	5.39479e-09	8.26803	G	T	MD09G1224400,MD09G1224500
Methyl gallate (MG)	Chr09	27390885	intergenic	5.83741e-08	7.23378	G	A	MD09G1224400,MD09G1224500
Methyl gallate (MG)	Chr09	27392817	intergenic	3.49998e-08	7.45593	T	C	MD09G1224400,MD09G1224500
Methyl gallate (MG)	Chr09	27398128	intergenic	1.02969e-07	6.98729	A	G	MD09G1224400,MD09G1224500
Methyl gallate (MG)	Chr09	27398380	intergenic	8.44994e-08	7.07315	T	G	MD09G1224400,MD09G1224500
Methyl gallate (MG)	Chr09	27398868	intergenic	1.16821e-08	7.93248	C	T	MD09G1224400,MD09G1224500
Methyl gallate (MG)	Chr09	27398971	intergenic	1.80388e-07	6.74379	C	T	MD09G1224400,MD09G1224500
Methyl gallate (MG)	Chr09	27398987	intergenic	1.43443e-07	6.84332	G	A	MD09G1224400,MD09G1224500
Methyl gallate (MG)	Chr09	27404859	exonic	1.25876e-07	6.90006	G	A	MD09G1224500
Methyl gallate (MG)	Chr09	27409614	intergenic	6.2824e-08	7.20187	C	T	MD09G1224500,MD09G1224900
Methyl gallate (MG)	Chr09	27409682	intergenic	3.15691e-08	7.50074	T	A	MD09G1224500,MD09G1224900
Methyl gallate (MG)	Chr09	27411692	intergenic	1.37943e-09	8.8603	A	G	MD09G1224500,MD09G1224900
Methyl gallate (MG)	Chr09	27416473	intergenic	4.8912e-10	9.31059	C	T	MD09G1224500,MD09G1224900
Methyl gallate (MG)	Chr09	27422598	intergenic	6.2093e-08	7.20696	A	G	MD09G1224500,MD09G1224900
Methyl gallate (MG)	Chr09	27434253	intergenic	4.71793e-08	7.32625	C	T	MD09G1224500,MD09G1224900
Methyl gallate (MG)	Chr09	27434589	intergenic	6.09857e-09	8.21477	A	G	MD09G1224500,MD09G1224900
Methyl gallate (MG)	Chr09	27434596	intergenic	3.97976e-09	8.40014	G	A	MD09G1224500,MD09G1224900
Methyl gallate (MG)	Chr09	27434667	intergenic	5.96885e-09	8.22411	C	T	MD09G1224500,MD09G1224900
Methyl gallate (MG)	Chr09	27434692	intergenic	2.1688e-08	7.66378	C	T	MD09G1224500,MD09G1224900
Methyl gallate (MG)	Chr09	27435010	intergenic	9.6996e-08	7.01325	C	T	MD09G1224500,MD09G1224900
Methyl gallate (MG)	Chr09	27435160	intergenic	1.48887e-07	6.82714	G	C	MD09G1224500,MD09G1224900
Methyl gallate (MG)	Chr09	27441340	intergenic	6.47244e-08	7.18893	C	T	MD09G1224500,MD09G1224900
Methyl gallate (MG)	Chr09	27441756	intergenic	1.11382e-08	7.95318	G	A	MD09G1224500,MD09G1224900
Methyl gallate (MG)	Chr09	27442637	intergenic	5.675e-08	7.24603	G	T	MD09G1224500,MD09G1224900
Methyl gallate (MG)	Chr09	27443028	intergenic	1.6119e-08	7.79266	C	A	MD09G1224500,MD09G1224900
Methyl gallate (MG)	Chr09	27444612	intergenic	1.28654e-08	7.89058	G	C	MD09G1224500,MD09G1224900
Methyl gallate (MG)	Chr09	27447549	intergenic	9.57532e-08	7.01885	A	C	MD09G1224500,MD09G1224900
Methyl gallate (MG)	Chr09	27447703	intergenic	5.3914e-08	7.2683	C	T	MD09G1224500,MD09G1224900
Methyl gallate (MG)	Chr09	27448214	intergenic	7.95353e-09	8.09944	A	G	MD09G1224500,MD09G1224900
Methyl gallate (MG)	Chr09	27454100	intergenic	1.05564e-07	6.97649	C	T	MD09G1224500,MD09G1224900
Methyl gallate (MG)	Chr09	27454208	intergenic	3.43894e-10	9.46358	T	C	MD09G1224500,MD09G1224900
Methyl gallate (MG)	Chr09	27464220	intergenic	2.2359e-08	7.65055	G	A	MD09G1224500,MD09G1224900
Methyl gallate (MG)	Chr09	27494426	intergenic	5.62828e-08	7.24962	C	T	MD09G1224500,MD09G1224900
Methyl gallate (MG)	Chr09	27495897	intergenic	4.61654e-08	7.33568	T	G	MD09G1224500,MD09G1224900
Methyl gallate (MG)	Chr09	27666793	intergenic	1.15989e-07	6.93558	G	C	MD09G1224500,MD09G1224900
Methyl gallate (MG)	Chr09	27666810	intergenic	7.54152e-08	7.12254	G	T	MD09G1224500,MD09G1224900
Methyl gallate (MG)	Chr09	27666968	intergenic	1.40293e-08	7.85296	T	C	MD09G1224500,MD09G1224900
Methyl gallate (MG)	Chr09	27672976	intergenic	6.62841e-08	7.17859	T	A	MD09G1224500,MD09G1224900
Methyl gallate (MG)	Chr09	27678318	intergenic	4.86963e-08	7.3125	C	A	MD09G1224500,MD09G1224900
Methyl gallate (MG)	Chr09	27678935	intergenic	1.04921e-07	6.97914	A	G	MD09G1224500,MD09G1224900
Methyl gallate (MG)	Chr09	27679225	intergenic	1.70688e-07	6.7678	T	C	MD09G1224500,MD09G1224900
Methyl gallate (MG)	Chr09	27691239	intronic	9.41649e-08	7.02611	G	T	MD09G1225000
Methyl gallate (MG)	Chr09	27697652	intronic	5.46395e-09	8.26249	A	G	MD09G1225000
Methyl gallate (MG)	Chr09	27704649	intronic	1.79633e-07	6.74561	A	T	MD09G1225000
Methyl gallate (MG)	Chr09	27711354	intergenic	8.38948e-08	7.07626	G	A	MD09G1225100,MD09G1225200
Methyl gallate (MG)	Chr09	27713445	intergenic	6.86043e-09	8.16365	C	T	MD09G1225100,MD09G1225200
Methyl gallate (MG)	Chr09	27715584	intergenic	7.58949e-08	7.11979	G	A	MD09G1225100,MD09G1225200
Methyl gallate (MG)	Chr09	27715607	intergenic	7.37145e-08	7.13245	A	G	MD09G1225100,MD09G1225200
Methyl gallate (MG)	Chr09	27742899	intergenic	1.53457e-07	6.81401	G	T	MD09G1225100,MD09G1225200
Methyl gallate (MG)	Chr09	27746610	intergenic	3.65896e-08	7.43664	T	C	MD09G1225100,MD09G1225200
Methyl gallate (MG)	Chr09	27749105	intergenic	2.34205e-09	8.6304	C	A	MD09G1225100,MD09G1225200
Methyl gallate (MG)	Chr09	27749108	intergenic	7.88346e-10	9.10328	A	G	MD09G1225100,MD09G1225200
Methyl gallate (MG)	Chr09	27812421	intergenic	1.24403e-07	6.90517	G	A	MD09G1225500,MD09G1225600
Methyl gallate (MG)	Chr09	27840420	intronic	1.49523e-07	6.82529	G	A	MD09G1225700
Methyl gallate (MG)	Chr09	27840832	intronic	6.45864e-08	7.18986	G	C	MD09G1225700
Methyl gallate (MG)	Chr09	27854260	downstream	1.59003e-07	6.79859	C	T	MD09G1225800
Methyl gallate (MG)	Chr09	27875265	intergenic	6.73767e-08	7.17149	G	A	MD09G1225800,MD09G1226100
Methyl gallate (MG)	Chr09	27949472	intergenic	1.45923e-07	6.83588	G	A	MD09G1226500,MD09G1226600
Methyl gallate (MG)	Chr09	27951633	intergenic	7.92229e-08	7.10115	T	C	MD09G1226500,MD09G1226600
Methyl gallate (MG)	Chr09	27951801	intergenic	1.09861e-07	6.95916	G	C	MD09G1226500,MD09G1226600
Methyl gallate (MG)	Chr09	27961823	intergenic	2.12465e-08	7.67271	T	C	MD09G1226500,MD09G1226600
Methyl gallate (MG)	Chr09	27963748	intergenic	1.41781e-07	6.84838	A	T	MD09G1226500,MD09G1226600
Methyl gallate (MG)	Chr09	27969711	intergenic	2.19013e-08	7.65953	C	T	MD09G1226500,MD09G1226600
Methyl gallate (MG)	Chr09	28007659	intronic	4.25461e-08	7.37114	G	C	MD09G1226600
Methyl gallate (MG)	Chr09	28026654	intergenic	4.95712e-08	7.30477	T	G	MD09G1226700,MD09G1226900
Methyl gallate (MG)	Chr09	28033135	intergenic	1.38201e-07	6.85949	G	A	MD09G1226700,MD09G1226900
Methyl gallate (MG)	Chr09	28070552	intergenic	6.1119e-08	7.21382	G	A	MD09G1227000,MD09G1227200
Methyl gallate (MG)	Chr09	28072967	intergenic	9.8132e-08	7.00819	G	A	MD09G1227000,MD09G1227200
Methyl gallate (MG)	Chr09	28072988	intergenic	8.82082e-08	7.05449	C	T	MD09G1227000,MD09G1227200
Methyl gallate (MG)	Chr09	28073039	intergenic	1.03411e-07	6.98543	C	A	MD09G1227000,MD09G1227200
Methyl gallate (MG)	Chr09	28074598	intergenic	1.07859e-07	6.96714	A	G	MD09G1227000,MD09G1227200
Methyl gallate (MG)	Chr09	28076550	exonic	1.17657e-07	6.92938	C	T	MD09G1227200
Methyl gallate (MG)	Chr09	28081494	intergenic	1.45709e-07	6.83651	T	A	MD09G1227200,MD09G1227400
Methyl gallate (MG)	Chr09	28081780	intergenic	1.18681e-07	6.92562	C	T	MD09G1227200,MD09G1227400
Methyl gallate (MG)	Chr09	28082532	intergenic	4.1293e-08	7.38412	C	T	MD09G1227200,MD09G1227400
Methyl gallate (MG)	Chr09	28083750	intergenic	8.90704e-09	8.05027	G	T	MD09G1227200,MD09G1227400
Methyl gallate (MG)	Chr09	28085729	intergenic	9.68761e-08	7.01378	C	T	MD09G1227200,MD09G1227400
Methyl gallate (MG)	Chr09	28085736	intergenic	7.54337e-08	7.12243	A	G	MD09G1227200,MD09G1227400
Methyl gallate (MG)	Chr09	28085740	intergenic	1.04458e-07	6.98106	T	C	MD09G1227200,MD09G1227400
Methyl gallate (MG)	Chr09	28085802	intergenic	1.67551e-10	9.77585	C	T	MD09G1227200,MD09G1227400
Methyl gallate (MG)	Chr09	28085816	intergenic	5.4889e-09	8.26051	T	G	MD09G1227200,MD09G1227400
Methyl gallate (MG)	Chr09	28085864	intergenic	1.79088e-08	7.74693	G	A	MD09G1227200,MD09G1227400
Methyl gallate (MG)	Chr09	28086178	intergenic	4.80661e-08	7.31816	G	A	MD09G1227200,MD09G1227400
Methyl gallate (MG)	Chr09	28087939	intergenic	8.49005e-08	7.07109	C	T	MD09G1227200,MD09G1227400
Methyl gallate (MG)	Chr09	28087958	intergenic	6.45722e-08	7.18995	G	A	MD09G1227200,MD09G1227400
Methyl gallate (MG)	Chr09	28087967	intergenic	1.10265e-07	6.95756	G	A	MD09G1227200,MD09G1227400
Methyl gallate (MG)	Chr09	28110284	upstream	9.7757e-08	7.00985	G	A	MD09G1227600
Methyl gallate (MG)	Chr09	28112885	intronic	9.58834e-08	7.01826	C	T	MD09G1227600
Methyl gallate (MG)	Chr09	28112886	intronic	9.58834e-08	7.01826	C	T	MD09G1227600
Methyl gallate (MG)	Chr09	28112901	intronic	9.58834e-08	7.01826	C	T	MD09G1227600
Methyl gallate (MG)	Chr09	28113161	intronic	3.19022e-09	8.49618	G	A	MD09G1227600
Methyl gallate (MG)	Chr09	28113730	intronic	7.46046e-08	7.12723	C	T	MD09G1227600
Methyl gallate (MG)	Chr09	28151782	intergenic	2.41905e-08	7.61635	G	A	MD09G1227900,MD09G1228000
Methyl gallate (MG)	Chr09	28152443	intergenic	1.44667e-08	7.83963	C	T	MD09G1227900,MD09G1228000
Methyl gallate (MG)	Chr09	28154260	intergenic	3.67382e-11	10.4349	G	A	MD09G1227900,MD09G1228000
Methyl gallate (MG)	Chr09	28155075	intergenic	1.30457e-07	6.88453	G	C	MD09G1227900,MD09G1228000
Methyl gallate (MG)	Chr09	28155361	intergenic	5.6868e-08	7.24513	A	C	MD09G1227900,MD09G1228000
Methyl gallate (MG)	Chr09	28155679	intergenic	4.79864e-08	7.31888	C	A	MD09G1227900,MD09G1228000
Methyl gallate (MG)	Chr09	28161905	intronic	4.79785e-08	7.31895	G	A	MD09G1228000
Methyl gallate (MG)	Chr09	28163345	intronic	7.07042e-10	9.15055	A	G	MD09G1228000
Methyl gallate (MG)	Chr09	28164530	intronic	5.80765e-09	8.236	C	A	MD09G1228000
Methyl gallate (MG)	Chr09	28167565	intronic	3.1945e-08	7.4956	T	C	MD09G1228000
Methyl gallate (MG)	Chr09	28170823	intergenic	4.17158e-09	8.3797	C	T	MD09G1228100,MD09G1228300
Methyl gallate (MG)	Chr09	28172391	intergenic	2.02472e-08	7.69364	C	A	MD09G1228100,MD09G1228300
Methyl gallate (MG)	Chr09	28197483	intergenic	5.94932e-09	8.22553	G	A	MD09G1228400,MD09G1228500
Methyl gallate (MG)	Chr09	28203023	intergenic	2.87644e-08	7.54114	C	A	MD09G1228400,MD09G1228500
Methyl gallate (MG)	Chr09	28203175	intergenic	1.51134e-07	6.82064	G	T	MD09G1228400,MD09G1228500
Methyl gallate (MG)	Chr09	28203459	intergenic	1.75641e-07	6.75538	G	C	MD09G1228400,MD09G1228500
Methyl gallate (MG)	Chr09	28203670	intergenic	8.95219e-08	7.04807	G	A	MD09G1228400,MD09G1228500
Methyl gallate (MG)	Chr09	28204481	intergenic	1.17522e-08	7.92988	G	A	MD09G1228400,MD09G1228500
Methyl gallate (MG)	Chr09	28205489	intergenic	1.22431e-07	6.91211	T	C	MD09G1228400,MD09G1228500
Methyl gallate (MG)	Chr09	28206054	intergenic	1.65669e-07	6.78076	C	G	MD09G1228400,MD09G1228500
Methyl gallate (MG)	Chr09	28207802	intergenic	1.63381e-07	6.7868	G	A	MD09G1228400,MD09G1228500
Methyl gallate (MG)	Chr09	28207831	intergenic	1.86564e-08	7.72917	C	T	MD09G1228400,MD09G1228500
Methyl gallate (MG)	Chr09	28207902	intergenic	5.73957e-09	8.24112	C	A	MD09G1228400,MD09G1228500
Methyl gallate (MG)	Chr09	28207904	intergenic	5.69175e-09	8.24475	G	A	MD09G1228400,MD09G1228500
Methyl gallate (MG)	Chr09	28208040	intergenic	2.34599e-08	7.62967	C	T	MD09G1228400,MD09G1228500
Methyl gallate (MG)	Chr09	28208765	intergenic	1.58597e-07	6.7997	C	T	MD09G1228400,MD09G1228500
Methyl gallate (MG)	Chr09	28226198	downstream	1.5975e-07	6.79656	G	A	MD09G1228500
Methyl gallate (MG)	Chr09	28234051	intergenic	1.20224e-07	6.92001	T	C	MD09G1228500,MD09G1228600
Methyl gallate (MG)	Chr09	28238777	intergenic	1.32304e-07	6.87843	C	T	MD09G1228500,MD09G1228600
Methyl gallate (MG)	Chr09	28245800	intronic	1.92197e-09	8.71625	T	C	MD09G1228600
Methyl gallate (MG)	Chr09	28245962	exonic	1.17466e-07	6.93009	C	T	MD09G1228600
Methyl gallate (MG)	Chr09	28246475	upstream	6.05679e-08	7.21776	A	G	MD09G1228600
Methyl gallate (MG)	Chr09	28248058	intergenic	4.45699e-10	9.35096	G	A	MD09G1228600,MD09G1228700
Methyl gallate (MG)	Chr09	28251088	intergenic	3.82518e-09	8.41735	A	T	MD09G1228600,MD09G1228700
Methyl gallate (MG)	Chr09	28251217	intergenic	7.08223e-08	7.14983	G	A	MD09G1228600,MD09G1228700
Methyl gallate (MG)	Chr09	28256510	intronic	1.02981e-10	9.98724	A	T	MD09G1228700
Methyl gallate (MG)	Chr09	28257687	downstream	1.31421e-07	6.88134	C	T	MD09G1228700
Methyl gallate (MG)	Chr09	28258584	intergenic	9.04303e-08	7.04369	G	A	MD09G1228700,MD09G1228800
Methyl gallate (MG)	Chr09	28323338	intergenic	4.96508e-08	7.30407	C	T	MD09G1229300,MD09G1229400
Methyl gallate (MG)	Chr09	28346461	intergenic	1.63535e-07	6.78639	G	A	MD09G1229500,MD09G1229700
Methyl gallate (MG)	Chr09	28359106	intergenic	7.61658e-08	7.11824	C	A	MD09G1229500,MD09G1229700
Methyl gallate (MG)	Chr09	28359290	intergenic	1.26197e-08	7.89895	G	A	MD09G1229500,MD09G1229700
Methyl gallate (MG)	Chr09	28360468	intergenic	1.76874e-07	6.75234	G	A	MD09G1229500,MD09G1229700
Methyl gallate (MG)	Chr09	28360553	intergenic	5.25952e-08	7.27905	G	A	MD09G1229500,MD09G1229700
Methyl gallate (MG)	Chr09	28372165	intergenic	1.35121e-07	6.86928	C	T	MD09G1229500,MD09G1229700
Methyl gallate (MG)	Chr09	28393619	intronic	1.69732e-07	6.77024	T	A	MD09G1229900
Methyl gallate (MG)	Chr09	28435618	intergenic	1.09839e-08	7.95924	G	A	MD09G1230100,MD09G1230200
Methyl gallate (MG)	Chr09	28479365	intergenic	1.22402e-08	7.91221	G	A	MD09G1230100,MD09G1230200
Methyl gallate (MG)	Chr09	28479851	intergenic	1.98371e-08	7.70252	C	T	MD09G1230100,MD09G1230200
Methyl gallate (MG)	Chr09	28480500	intergenic	6.78342e-08	7.16855	G	C	MD09G1230100,MD09G1230200
Methyl gallate (MG)	Chr09	28485946	intergenic	1.57675e-08	7.80224	C	T	MD09G1230100,MD09G1230200
Methyl gallate (MG)	Chr09	28486458	intergenic	1.06526e-07	6.97254	A	G	MD09G1230100,MD09G1230200
Methyl gallate (MG)	Chr09	28486641	intergenic	1.10392e-07	6.95706	C	T	MD09G1230100,MD09G1230200
Methyl gallate (MG)	Chr09	28497747	intergenic	1.75357e-07	6.75608	C	T	MD09G1230100,MD09G1230200
Methyl gallate (MG)	Chr09	28521294	intergenic	4.06698e-08	7.39073	C	T	MD09G1230200,MD09G1230300
Methyl gallate (MG)	Chr09	28521326	intergenic	9.05091e-09	8.04331	C	T	MD09G1230200,MD09G1230300
Methyl gallate (MG)	Chr09	28526928	intergenic	6.24909e-08	7.20418	G	A	MD09G1230200,MD09G1230300
Methyl gallate (MG)	Chr09	28526956	intergenic	3.65289e-08	7.43736	G	A	MD09G1230200,MD09G1230300
Methyl gallate (MG)	Chr09	28528412	intergenic	5.35612e-08	7.27115	T	C	MD09G1230200,MD09G1230300
Methyl gallate (MG)	Chr09	28533245	intronic	3.49652e-08	7.45636	T	C	MD09G1230300
Methyl gallate (MG)	Chr09	28539727	exonic	3.47648e-09	8.45886	A	G	MD09G1230400
Methyl gallate (MG)	Chr09	28543057	upstream	1.39725e-08	7.85473	A	G	MD09G1230400
Methyl gallate (MG)	Chr09	28595270	exonic	6.20658e-08	7.20715	C	T	MD09G1230900
Methyl gallate (MG)	Chr09	28617277	intergenic	3.07236e-09	8.51253	A	T	MD09G1230900,MD09G1231100
Methyl gallate (MG)	Chr09	28617281	intergenic	2.31055e-09	8.63629	A	C	MD09G1230900,MD09G1231100
Methyl gallate (MG)	Chr09	28625063	exonic	5.55467e-08	7.25534	G	A	MD09G1231100
Methyl gallate (MG)	Chr09	28636409	intergenic	1.69857e-07	6.76992	G	A	MD09G1231300,MD09G1231400
Methyl gallate (MG)	Chr09	28700651	intergenic	7.96401e-08	7.09887	T	A	MD09G1231600,MD09G1231700
Methyl gallate (MG)	Chr09	28707476	intergenic	1.80197e-07	6.74425	C	T	MD09G1231600,MD09G1231700
Methyl gallate (MG)	Chr09	28723107	UTR3	3.5709e-08	7.44722	A	G	MD09G1231700
Methyl gallate (MG)	Chr09	28723199	exonic	2.35674e-08	7.62769	C	T	MD09G1231700
Methyl gallate (MG)	Chr09	28724616	intronic	1.60787e-07	6.79375	G	A	MD09G1231700
Methyl gallate (MG)	Chr09	28959653	intergenic	2.68166e-10	9.5716	T	C	MD09G1232200,MD09G1232300
Methyl gallate (MG)	Chr09	28959830	intergenic	1.14292e-07	6.94199	T	C	MD09G1232200,MD09G1232300
Methyl gallate (MG)	Chr09	28960354	intergenic	5.92568e-10	9.22726	A	T	MD09G1232200,MD09G1232300
Methyl gallate (MG)	Chr09	28960410	intergenic	6.19297e-08	7.2081	G	T	MD09G1232200,MD09G1232300
Methyl gallate (MG)	Chr09	28962487	intergenic	1.58375e-07	6.80031	C	T	MD09G1232200,MD09G1232300
Methyl gallate (MG)	Chr09	28962999	intergenic	4.27439e-09	8.36913	C	T	MD09G1232200,MD09G1232300
Methyl gallate (MG)	Chr09	28963357	intergenic	3.311e-09	8.48004	C	T	MD09G1232200,MD09G1232300
Methyl gallate (MG)	Chr09	28973328	intergenic	1.44951e-08	7.83878	G	A	MD09G1232200,MD09G1232300
Methyl gallate (MG)	Chr09	28973608	intergenic	4.21911e-08	7.37478	C	T	MD09G1232200,MD09G1232300
Methyl gallate (MG)	Chr09	28974158	intergenic	3.34216e-08	7.47597	G	A	MD09G1232200,MD09G1232300
Methyl gallate (MG)	Chr09	28979753	intergenic	8.48589e-08	7.0713	G	T	MD09G1232200,MD09G1232300
Methyl gallate (MG)	Chr09	29004209	intergenic	2.46343e-09	8.60846	C	T	MD09G1232400,MD09G1232600
Methyl gallate (MG)	Chr09	29006103	intergenic	1.08661e-07	6.96392	C	T	MD09G1232400,MD09G1232600
Methyl gallate (MG)	Chr09	29008770	intergenic	3.98089e-08	7.40002	T	A	MD09G1232400,MD09G1232600
Methyl gallate (MG)	Chr09	29009034	intergenic	8.78543e-08	7.05624	G	A	MD09G1232400,MD09G1232600
Methyl gallate (MG)	Chr09	29010360	intergenic	1.04406e-07	6.98127	G	A	MD09G1232400,MD09G1232600
Methyl gallate (MG)	Chr09	29014945	intergenic	1.03017e-07	6.98709	A	G	MD09G1232400,MD09G1232600
Methyl gallate (MG)	Chr09	29021201	intronic	8.66704e-08	7.06213	C	A	MD09G1232600
Methyl gallate (MG)	Chr09	29021478	intronic	3.01479e-08	7.52074	G	A	MD09G1232600
Methyl gallate (MG)	Chr09	29021711	intronic	1.69007e-07	6.7721	T	C	MD09G1232600
Methyl gallate (MG)	Chr09	29023294	exonic	1.56216e-07	6.80627	A	G	MD09G1232600
Methyl gallate (MG)	Chr09	29024450	downstream	4.15678e-08	7.38124	C	T	MD09G1232600
Methyl gallate (MG)	Chr09	29028904	intergenic	1.12157e-08	7.95017	C	T	MD09G1232600,MD09G1232700
Methyl gallate (MG)	Chr09	29032827	intergenic	1.20702e-07	6.91829	C	T	MD09G1232600,MD09G1232700
Methyl gallate (MG)	Chr09	29033119	intergenic	9.6291e-09	8.01641	G	A	MD09G1232600,MD09G1232700
Methyl gallate (MG)	Chr09	29034716	intergenic	8.04285e-09	8.09459	C	A	MD09G1232600,MD09G1232700
Methyl gallate (MG)	Chr09	29353054	intergenic	6.38572e-11	10.1948	G	A	MD09G1233600,MD09G1233700
Methyl gallate (MG)	Chr09	29358115	intergenic	8.90615e-08	7.05031	G	A	MD09G1233600,MD09G1233700
Methyl gallate (MG)	Chr09	29360552	intergenic	8.33836e-11	10.0789	G	A	MD09G1233600,MD09G1233700
Methyl gallate (MG)	Chr09	29366287	exonic	1.51041e-07	6.82091	A	G	MD09G1233700
Methyl gallate (MG)	Chr09	29373552	intergenic	1.78884e-08	7.74743	G	T	MD09G1233700,MD09G1233800
Methyl gallate (MG)	Chr09	29380681	intronic	9.26294e-08	7.03325	C	T	MD09G1233800
Methyl gallate (MG)	Chr09	29439741	intergenic	1.7066e-07	6.76787	G	A	MD09G1234100,MD09G1234200
Methyl gallate (MG)	Chr09	29449285	exonic	1.24837e-08	7.90365	G	A	MD09G1234200
Methyl gallate (MG)	Chr09	29451608	upstream;downstream	9.01737e-08	7.04492	T	A	MD09G1234300,MD09G1234200
Methyl gallate (MG)	Chr09	29475814	intergenic	1.48911e-07	6.82707	C	T	MD09G1234400,MD09G1234500
Methyl gallate (MG)	Chr09	29475851	intergenic	4.08231e-08	7.38909	G	A	MD09G1234400,MD09G1234500
Methyl gallate (MG)	Chr09	29475871	intergenic	1.21654e-09	8.91488	G	A	MD09G1234400,MD09G1234500
Methyl gallate (MG)	Chr09	29475961	intergenic	2.35766e-09	8.62752	A	C	MD09G1234400,MD09G1234500
Methyl gallate (MG)	Chr09	29513984	intergenic	1.2248e-07	6.91194	T	C	MD09G1234800,MD09G1235000
Methyl gallate (MG)	Chr09	29566498	intronic	1.00691e-11	10.997	T	C	MD09G1235400
Methyl gallate (MG)	Chr09	29664202	intronic	4.23385e-08	7.37326	A	T	MD09G1236300
Methyl gallate (MG)	Chr09	29679241	intergenic	4.43147e-08	7.35345	G	A	MD09G1236300,MD09G1236500
Methyl gallate (MG)	Chr09	29680388	intergenic	1.0192e-07	6.99174	G	A	MD09G1236300,MD09G1236500
Methyl gallate (MG)	Chr09	29953040	intergenic	1.18864e-09	8.92495	G	A	MD09G1236900,MD09G1237000
Methyl gallate (MG)	Chr09	29953774	intergenic	1.32832e-07	6.8767	C	T	MD09G1236900,MD09G1237000
Methyl gallate (MG)	Chr09	29958081	intergenic	3.69541e-08	7.43234	A	G	MD09G1236900,MD09G1237000
Methyl gallate (MG)	Chr09	29968769	downstream	5.59874e-08	7.25191	C	A	MD09G1237000
Methyl gallate (MG)	Chr09	29970175	intergenic	2.1163e-08	7.67442	G	C	MD09G1237000,MD09G1237100
Methyl gallate (MG)	Chr09	30166614	intergenic	8.39607e-08	7.07592	G	T	MD09G1237700,MD09G1237900
Methyl gallate (MG)	Chr09	30365614	intergenic	3.19562e-08	7.49544	C	T	MD09G1238600,MD09G1238700
Methyl gallate (MG)	Chr09	31096441	splicing	2.79646e-08	7.55339	C	A	MD09G1243400
Methyl gallate (MG)	Chr09	31126856	intergenic	2.79557e-08	7.55353	C	T	MD09G1243600,MD09G1243700
Methyl gallate (MG)	Chr09	31131614	intergenic	1.07581e-08	7.96827	G	A	MD09G1243600,MD09G1243700
Methyl gallate (MG)	Chr09	31132034	intergenic	5.87138e-08	7.23126	C	T	MD09G1243600,MD09G1243700
Methyl gallate (MG)	Chr09	31134056	intergenic	8.71468e-09	8.05975	C	T	MD09G1243600,MD09G1243700
Methyl gallate (MG)	Chr09	31134988	intergenic	1.331e-09	8.87582	G	A	MD09G1243600,MD09G1243700
Methyl gallate (MG)	Chr09	31135695	intergenic	4.65246e-08	7.33232	C	T	MD09G1243600,MD09G1243700
Methyl gallate (MG)	Chr09	31691769	intergenic	5.70629e-10	9.24365	A	C	MD09G1247200,MD09G1247300
Methyl gallate (MG)	Chr09	31692495	intergenic	5.63922e-10	9.24878	T	A	MD09G1247200,MD09G1247300
Methyl gallate (MG)	Chr10	41021727	intergenic	1.68062e-07	6.77453	T	G	MD10G1332900,MD10G1333000
Methyl gallate (MG)	Chr11	3766699	intergenic	2.24588e-08	7.64861	C	T	MD11G1043600,MD11G1043700
Methyl gallate (MG)	Chr11	3803771	intergenic	1.21803e-07	6.91434	G	A	MD11G1043600,MD11G1043700
Methyl gallate (MG)	Chr11	3804657	intergenic	5.39475e-09	8.26803	G	A	MD11G1043600,MD11G1043700
Methyl gallate (MG)	Chr11	3813045	intergenic	1.44018e-07	6.84158	A	T	MD11G1043700,MD11G1043800
Methyl gallate (MG)	Chr11	3846212	intergenic	1.42821e-07	6.84521	C	T	MD11G1043700,MD11G1043800
Methyl gallate (MG)	Chr11	3846246	intergenic	2.70561e-08	7.56773	C	A	MD11G1043700,MD11G1043800
Methyl gallate (MG)	Chr11	8369987	exonic	6.97556e-08	7.15642	T	C	MD11G1100400
Methyl gallate (MG)	Chr11	20949713	intergenic	4.77946e-08	7.32062	C	T	MD11G1176700,MD11G1176900
Methyl gallate (MG)	Chr12	5619142	downstream	1.47317e-07	6.83175	A	G	MD12G1049100
Methyl gallate (MG)	Chr12	6020689	intergenic	3.18967e-08	7.49625	A	C	MD12G1053900,MD12G1054000
Methyl gallate (MG)	Chr12	7581928	intergenic	1.54735e-08	7.81041	C	T	MD12G1064600,MD12G1064700
Methyl gallate (MG)	Chr12	18352585	intergenic	1.08588e-07	6.96422	C	T	MD12G1114900,MD12G1115000
Methyl gallate (MG)	Chr13	3515354	upstream;downstream	1.79479e-08	7.74599	C	T	MD13G1049600,MD13G1049700
Methyl gallate (MG)	Chr13	3755083	intergenic	6.32338e-09	8.19905	G	A	MD13G1052900,MD13G1053000
Methyl gallate (MG)	Chr13	7130354	intergenic	1.15538e-08	7.93727	G	A	MD13G1100700,MD13G1100800
Methyl gallate (MG)	Chr13	7130399	intergenic	5.85277e-09	8.23264	C	T	MD13G1100700,MD13G1100800
Methyl gallate (MG)	Chr13	7358200	exonic	5.43191e-08	7.26505	A	G	MD13G1103000
Methyl gallate (MG)	Chr15	42278845	intergenic	7.67447e-11	10.115	C	T	MD15G1353200,MD15G1353300
Methyl gallate (MG)	Chr15	42279661	intergenic	6.48383e-11	10.1882	C	T	MD15G1353200,MD15G1353300
Methyl gallate (MG)	Chr15	42281277	intergenic	1.14609e-07	6.94078	T	C	MD15G1353200,MD15G1353300
Methyl gallate (MG)	Chr15	42281312	intergenic	9.32555e-08	7.03033	G	A	MD15G1353200,MD15G1353300
Methyl gallate (MG)	Chr16	31907249	intergenic	3.24659e-08	7.48857	A	T	MD16G1259500,MD16G1260200
Methyl gallate (MG)	Chr17	2895817	exonic	3.99411e-08	7.39858	T	C	MD17G1039500
Methyl gallate (MG)	Chr17	4790301	intergenic	1.59619e-07	6.79691	C	A	MD17G1058700,MD17G1058800
Methyl gallate (MG)	Chr17	8789053	downstream	4.27471e-08	7.36909	A	T	MD17G1103700
isorhamnetin 3-O neohesperidoside (I3ON)	Chr00	6980071	exonic	1.04181e-08	7.98221	C	T	MD00G1040900
isorhamnetin 3-O neohesperidoside (I3ON)	Chr01	1778538	intergenic	9.98609e-08	7.0006	G	A	MD01G1005300,MD01G1005400
isorhamnetin 3-O neohesperidoside (I3ON)	Chr02	30854056	downstream	9.41076e-08	7.02638	A	C	MD02G1256200,MD02G1256300
isorhamnetin 3-O neohesperidoside (I3ON)	Chr04	6856828	intronic	7.47755e-08	7.12624	T	C	MD04G1056200
isorhamnetin 3-O neohesperidoside (I3ON)	Chr10	10781163	intronic	1.44474e-09	8.84021	T	G	MD10G1075700
isorhamnetin 3-O neohesperidoside (I3ON)	Chr10	12131722	intergenic	1.12745e-07	6.9479	A	G	MD10G1082500,MD10G1082600
isorhamnetin 3-O neohesperidoside (I3ON)	Chr10	18926315	intergenic	8.64481e-08	7.06324	C	T	MD10G1114700,MD10G1114800
isorhamnetin 3-O neohesperidoside (I3ON)	Chr13	18233404	intergenic	3.76814e-08	7.42387	C	T	MD13G1202800,MD13G1202900
isorhamnetin 3-O neohesperidoside (I3ON)	Chr16	20162577	intergenic	1.22384e-08	7.91227	A	T	MD16G1212300,MD16G1212500
isorhamnetin 3-O neohesperidoside (I3ON)	Chr17	24811045	intergenic	1.06847e-07	6.97124	C	A	MD17G1205000,MD17G1205100

## Sheet: Table S5
Table S5. List of predicted binding sites for transcription factors on the MdPAT10 promoter by the PlantRegMap website (https://plantregmap.gao-lab.org/binding_site_prediction.php).
Family	Transcription factor ID	InDel	Start	Stop	Strand	Score	P-value	Q-value	Matched sequence
GRAS	MDP0000640034	-	8	27	+	11.4648	4.63e-05	0.0445	AATTGAAAGAGAAAATAAGG
BBR-BPC	MDP0000933138	-	8	28	-	-1.06757	5.29e-05	0.0325	TCCTTATTTTCTCTTTCAATT
SRS	MDP0000250216	-	179	201	-	9.43299	6.45e-07	0.00191	AAACGCTCAATCTTATATCCAAA
MIKC_MADS	MDP0000314765	-	244	264	+	11	6.46e-05	0.0499	TGCCCCTATGTTCCTCTGTCT
ZF-HD	MDP0000821959	-	332	346	+	13.2687	1.55e-05	0.0494	TTAGATCGCTAATCA
C3H	MDP0000202971	-	419	432	+	13.6615	2.65e-06	0.0096	CAACAAAAAGTTAA
CPP	MDP0000210939	-	497	511	+	12.6119	2.31e-05	0.0359	TTTCTAATTTTAAAA
BBR-BPC	MDP0000320521	-	521	544	-	1.67692	3.2e-05	0.0188	GAAAGAGGGAGAGAGGTTTAATTT
BBR-BPC	MDP0000320521	-	525	548	-	3.84615	1.56e-05	0.0138	AATTGAAAGAGGGAGAGAGGTTTA
BBR-BPC	MDP0000320521	-	529	552	-	6.18462	6.88e-06	0.0122	TTTAAATTGAAAGAGGGAGAGAGG
GRAS	MDP0000640034	-	666	685	-	10.6901	7.69e-05	0.0494	CTGATAAAGACAAAATTCAC
C2H2	MDP0000233283	-	668	685	-	13.2462	1.05e-05	0.0196	CTGATAAAGACAAAATTC
CPP	MDP0000210939	-	786	800	-	13.8209	1.18e-05	0.0359	ATTAGAAATTTGAAA
MIKC_MADS	MDP0000314765	-	812	832	+	15.2794	3.45e-06	0.00528	TTCCTCTTTTTTTTGCTTTAC
Dof	MDP0000397984 (MdDof2.4)	In-868	864	884	+	11.6615	4.96e-05	0.045	CTTTCAGATTTTTTGCTTTAT
Dof	MDP0000397984 (MdDof2.4)	In-868	870	890	-	12.1231	3.49e-05	0.0301	GAATATATAAAGCAAAAAATC
Dof	MDP0000397984 (MdDof2.4)	In-868	873	893	-	13.0308	1.77e-05	0.0252	GTAGAATATATAAAGCAAAAA
C2H2	MDP0000233477	-	942	958	+	19.5692	1.39e-07	0.000498	GATAAAACGACAAAAAT
GRAS	MDP0000640034	-	942	961	+	12.1831	2.81e-05	0.0445	GATAAAACGACAAAAATTGC
CPP	MDP0000182903	-	1026	1035	-	12.74	1.3e-05	0.0453	GATTTGAATT
BBR-BPC	MDP0000320521	-	1278	1301	-	-1.38462	8.3e-05	0.042	GAAAAAAATTGACAAAGAGAGTTC
AP2	MDP0000125317	-	1280	1299	-	10.3544	7.32e-05	0.0328	AAAAAATTGACAAAGAGAGT
BBR-BPC	MDP0000320521	-	1282	1305	-	8.32308	3.13e-06	0.0111	GAGGGAAAAAAATTGACAAAGAGA
BBR-BPC	MDP0000320521	-	1286	1309	-	1.70769	3.17e-05	0.0188	AAAAGAGGGAAAAAAATTGACAAA
AP2	MDP0000125317	-	1294	1313	-	17.9367	3.39e-07	0.00121	AGAAAAAAGAGGGAAAAAAA
BBR-BPC	MDP0000320521	-	1294	1317	-	4.09231	1.43e-05	0.0138	AATAAGAAAAAAGAGGGAAAAAAA
GRAS	MDP0000640034	-	1294	1313	-	12.4789	2.27e-05	0.0445	AGAAAAAAGAGGGAAAAAAA
MIKC_MADS	MDP0000314765	-	1296	1316	+	15.0735	4.1e-06	0.00528	TTTTTCCCTCTTTTTTCTTAT
MIKC_MADS	MDP0000314765	-	1300	1320	+	15.9412	1.91e-06	0.00528	TCCCTCTTTTTTCTTATTTTG
MIKC_MADS	MDP0000314765	-	1301	1321	+	12.0147	3.61e-05	0.0348	CCCTCTTTTTTCTTATTTTGC
GRAS	MDP0000640034	-	1301	1320	-	11.7324	3.85e-05	0.0445	CAAAATAAGAAAAAAGAGGG
AP2	MDP0000125317	-	1302	1321	-	13.2532	1.44e-05	0.0108	GCAAAATAAGAAAAAAGAGG
GRAS	MDP0000640034	-	1303	1322	-	10.7465	7.42e-05	0.0494	GGCAAAATAAGAAAAAAGAG
AP2	MDP0000125317	-	1305	1324	-	13.1772	1.51e-05	0.0108	AGGGCAAAATAAGAAAAAAG
AP2	MDP0000125317	-	1401	1420	-	12.1139	2.86e-05	0.0171	GGTAAAATAGGAAAAATAGG
Trihelix	MDP0000451107	-	1407	1422	-	13.9538	6.91e-06	0.0205	AGGGTAAAATAGGAAA
AP2	MDP0000125317	-	1410	1429	-	11.4937	4.04e-05	0.0207	AAAAATAAGGGTAAAATAGG
Trihelix	MDP0000451107	-	1448	1463	-	13.3385	1.29e-05	0.0205	AGGGTAAAATAGGAAT
HD-ZIP	MDP0000491277	-	1501	1511	+	13.303	2.24e-05	0.0651	ACATTAATTAT
ZF-HD	MDP0000804580	-	1501	1515	-	12	4.85e-05	0.0812	TTACATAATTAATGT
ZF-HD	MDP0000614531	-	1503	1513	-	11.4627	9.61e-05	0.348	ACATAATTAAT
HD-ZIP	MDP0000313059	-	1553	1567	-	13.3182	1.78e-05	0.0136	AATAATGATGATGAG
HD-ZIP	MDP0000313059	-	1556	1570	-	14.1667	9.96e-06	0.0136	TGAAATAATGATGAT
CPP	MDP0000210939	-	1577	1591	-	10.6866	5.88e-05	0.0545	TTTAAAAGTTTAAAA
HD-ZIP	MDP0000313059	-	1606	1620	-	13.3182	1.78e-05	0.0136	AATAATGATGATGAG
HD-ZIP	MDP0000313059	-	1609	1623	-	14.1667	9.96e-06	0.0136	TGAAATAATGATGAT
CPP	MDP0000210939	-	1630	1644	-	10.2836	7.01e-05	0.0545	TTTATAATTTTAAAA
CPP	MDP0000292449	-	1910	1922	+	10.5534	5.13e-05	0.0609	CAAAATTTTACTA
ARF	MDP0000750392	-	1956	1976	-	-4.02469	8.87e-05	0.151	TTTATTTTTTTAATTAGAGAT

## Sheet: Table S6
Table S6. List of primers used in this study.
Primer Name	Forward (5'-3')	Reverse (5'-3')
Primers for transgenic vector construct
attb-MdPAT10 for OE	GGGGACAAGTTTGTACAAAAAAGCAGGCTTCatggttttctcttccattccagc	GGGGACCACTTTGTACAAGAAAGCTGGGTCtaggggattgttaatattattgctagt
attb-MdPAT10 for RNAi	GGGGACAAGTTTGTACAAAAAAGCAGGCTtggttttctcttccattccagc	GGGGACCACTTTGTACAAGAAAGCTGGGTCgagcccgcaccacctaccc
attb-MdMYB7 for OE	GGGGACAAGTTTGTACAAAAAAGCAGGCTTCATGAGGAAACCCTGCTGC	GGGGACCACTTTGTACAAGAAAGCTGGGTCTTATCTGAAGAGAGGAAGGATGGT
attb-MdMYB7 for RNAi	GGGGACAAGTTTGTACAAAAAAGCAGGCTTCTGAGGAAACCCTGCTGC	GGGGACCACTTTGTACAAGAAAGCTGGGTCTCTTCATCTTCAGCAAAGTTGC
Primers for VIGS
TRV2-MdPAT10	gggacatgcccgggcctcgagtgacgatcgtgaacatctgc	gtgagtaaggttaccgaattcccatggttctttcctagttttct
TRV2-MdDof2.4	gtgagtaaggttaccgaattcccatggttctttcctagttttct	gtgagtaaggttaccgaattcgagcccgcaccacctaccc
Primer for dual luciferase
pGreenII0800-promoter-MdPAT10	GGGCCCCCCCTCGAGGTCGACCAGGTGGTTGTTATGATACCCAAG	CGCTCTAGAACTAGTGGATCCGGACGAAATTGAAAGAGAAAATAAG
pGreenII62sk-MdDof2.4	TCCCCCGGGCTGCAGGAATTCatggttttctcttccattccagc	GGGCCCCCCCTCGAGGTCGACttataggggattgttaatattattgctag
Primer for Y1H
pGADT7-MdDof2.4	gccatggaggccagtgaattcATGGTTTTCTCTTCCATTCCAGC	cagctcgagctcgatggatccTAGGGGATTGTTAATATTATTGCTAGTAGTG
pAbAi-promoter-MdPAT10	gccatggaggccagtgaattcATGGTTTTCTCTTCCATTCCAGC	cagctcgagctcgatggatccTAGGGGATTGTTAATATTATTGCTAGTAGTG
Primers for qRT-PCR
MdPAT10	GAGGAACATAGGGGCACTGG	CCTGCGAGAAGGGTTTGGAT
MdDof2.4	GCATGGACTGATCATTTGGGG	GGGAGCTCTTGAGTCTTGATGT
MdMYB7	TCGGAAGGTTTCCACAAGCA	GGATCTCACGCTGACTTTCCA
MdMDH	CGTGATTGGGTACTTGGAAC	TGGCAAGTGACTGGGAATGA
Primers for protein expression
pMAL-MdDof2.4	GAGGGAAGGATTTCACATATGatggttttctcttccattccag	CCTGCAGGGAATTCGGATCCtaggggattgttaatattattgctagt
Primers for InDel-868 detection
InDel-868 detection PCR	TCGAGGTAAGGCCACCAACAT	AGGTGGTTGTTATGATACCCAAGG
Primers for EMSA
Hot probe (with 5' Biotin)	AATATATAAAGCAAAAAAAATATATAAAGCAAAAAAAATATATAAAGCAAAAAA	TTTTTTGCTTTATATATTTTTTTTGCTTTATATATTTTTTTTGCTTTATATATT
Cold probe (without 5' Biotin)	AATATATAAAGCAAAAAAAATATATAAAGCAAAAAAAATATATAAAGCAAAAAA	TTTTTTGCTTTATATATTTTTTTTGCTTTATATATTTTTTTTGCTTTATATATT
Mutant probe (with 5' Biotin)	AATATAccccccAAAAAAAATATAccccccAAAAAAAATATAccccccAAAAAA	TTTTTTggggggTATATTTTTTTTggggggTATATTTTTTTTggggggTATATT
